# Supplementary material for: Blue-shift photoconversion of near-infrared fluorescent proteins for labeling and tracking in living cells and organisms
Source: Nat Commun. 2023 Dec 19;14:8402. doi: 10.1038/s41467-023-44054-9 (PMC10730883; doi:10.1038/s41467-023-44054-9)
Supplement: Supplementary file 4 — Source Data [file 41467_2023_44054_MOESM4_ESM.zip]

Archive with 27 entries (24 files):
- source_data/fig1.xlsx
- source_data/fig2.xlsx
- source_data/fig3.xlsx
- source_data/fig4.xlsx
- source_data/fig5.xlsx
- source_data/figS10cd/
- source_data/figS10cd/405/
- source_data/figS10cd/405/00_in.txt
- source_data/figS10cd/405/00_out.txt
- source_data/figS10cd/405/01_in.txt
- source_data/figS10cd/405/01_out.txt
- source_data/figS10cd/405/02_in.txt
- source_data/figS10cd/405/02_out.txt
- source_data/figS10cd/405/03_in.txt
- source_data/figS10cd/405/03_out.txt
- source_data/figS10cd/405/04_in.txt
- source_data/figS10cd/405/04_out.txt
- source_data/figS10cd/775/
- source_data/figS10cd/775/01_in.txt
- source_data/figS10cd/775/01_out.txt
- source_data/figS10cd/775/02_in.txt
- source_data/figS10cd/775/02_out.txt
- source_data/figS10cd/775/04_in.txt
- source_data/figS10cd/775/04_out.txt
- source_data/figS10cd/775/05_in.txt
- source_data/figS10cd/775/05_out.txt
- source_data/SupplementaryFigures.xlsx
