# Supplementary material for: Blue-shift photoconversion of near-infrared fluorescent proteins for labeling and tracking in living cells and organisms
Source: Nat Commun. 2023 Dec 19;14:8402. doi: 10.1038/s41467-023-44054-9 (PMC10730883; doi:10.1038/s41467-023-44054-9)
Supplement: Supplementary file 4 — Source Data [file 41467_2023_44054_MOESM4_ESM.zip › source_data/fig1.xlsx]

## Sheet: fig1b and fig S13
blue --> green						green --> orange																														orange --> far-red
wavelength	PS-CFP2 (Cyan) ex	PS-CFP2 (Cyan) em	PS-CFP2 (Green) ex	PS-CFP2 (Green) em		wavelength	mEos3.2 (Green) ex	mEos3.2 (Green) em	mEos3.2 (Red) ex	mEos3.2 (Red) em		wavelength	Dendra2 (Green) ex	Dendra2 (Green) em	Dendra2 (Red) ex	Dendra2 (Red) em		wavelength	mMaple (Green) ex	mMaple (Green) em	mMaple (Red) em	mMaple (Red) ex		wavelength	mKikGR (Green) ex	mKikGR (Green) em	mKikGR (Red) ex	mKikGR (Red) em		wavelength	Kaede (Green) ex	Kaede (Red) ex	Kaede (Green) em	Kaede (Red) em		wavelength	PSmOrange (Orange) ex	PSmOrange (Orange) em	PSmOrange (Far-red) em	PSmOrange (Far-red) ex
302	0.0713	--	0.0792	--		349	0.0004	--		--		300	0.05	--	0.4362	--		324	--	--	--	0.3558		351	0.2034	--	0.8089	--		301	0.0777	--	--	--		300	0.1227	--	--	--
303	0.0679	--	0.0748	--		350	0.0004	--	0.1859	--		301	0.0457	--	0.4399	--		325	--	--	--	0.3709		352	0.2095	--	0.8346	--		302	0.0731	--	--	--		301	0.1145	--	--	--
304	0.0645	--	0.0739	--		351	0.0004	--	0.1878	--		302	0.0421	--	0.4487	--		326	--	--	--	0.385		353	0.2173	--	0.8823	--		303	0.0676	--	--	--		302	0.1082	--	--	--
305	0.0618	--	0.0771	--		352	0.0004	--	0.1892	--		303	0.0369	--	0.4527	--		327	--	--	--	0.405		354	0.2246	--	0.9219	--		304	0.0613	--	--	--		303	0.1036	--	--	--
306	0.0592	--	0.0731	--		353	0.0004	--	0.1901	--		304	0.0354	--	0.4598	--		328	--	--	--	0.42		355	0.2329	--	0.9716	--		305	0.0567	--	--	--		304	0.1004	--	--	--
307	0.0602	--	0.0755	--		354	0.0004	--	0.1906	--		305	0.0309	--	0.4629	--		329	--	--	--	0.4314		356	0.2384	--	0.9738	--		306	0.0525	--	--	--		305	0.0984	--	--	--
308	0.0612	--	0.0719	--		355	0.0004	--	0.1906	--		306	0.0303	--	0.4688	--		330	--	--	--	0.4474		357	0.2423	--	0.9999	--		307	0.048	--	--	--		306	0.0974	--	--	--
309	0.0586	--	0.0749	--		356	0.0004	--	0.1901	--		307	0.029	--	0.4772	--		331	--	--	--	0.4638		358	0.2421	--	0.9946	--		308	0.0436	--	--	--		307	0.0971	--	--	--
310	0.0561	--	0.0698	--		357	0.0004	--	0.1891	--		308	0.0263	--	0.4774	--		332	--	--	--	0.4755		359	0.2374	--	0.988	--		309	0.041	--	--	--		308	0.0974	--	--	--
311	0.056	--	0.0717	--		358	0.0004	--	0.1879	--		309	0.0257	--	0.4761	--		333	--	--	--	0.4998		360	0.2258	--	0.9469	--		310	0.0384	--	--	--		309	0.0981	--	--	--
312	0.0559	--	0.0716	--		359	0.0004	--	0.1863	--		310	0.0252	--	0.4798	--		334	--	--	--	0.5194		361	0.2104	--	0.8767	--		311	0.0356	0.2498	--	--		310	0.099	--	--	--
313	0.0576	--	0.0659	--		360	0.0004	--	0.1841	--		311	0.0239	--	0.4824	--		335	--	--	--	0.5361		362	0.1933	--	0.7934	--		312	0.0334	0.2555	--	--		311	0.1003	--	--	--
314	0.0593	--	0.0722	--		361	0.0004	--	0.1812	--		312	0.0229	--	0.4885	--		336	--	--	--	0.5618		363	0.1737	--	0.6942	--		313	0.0318	0.2603	--	--		312	0.102	--	--	--
315	0.0594	--	0.0682	--		362	0.0004	--	0.1775	--		313	0.0225	--	0.4923	--		337	--	--	--	0.5915		364	0.1548	--	0.6037	--		314	0.0295	0.2665	--	--		313	0.1039	--	--	--
316	0.0597	--	0.0646	--		363	0.0004	--	0.1729	--		314	0.0216	--	0.4973	--		338	--	--	--	0.6096		365	0.1382	--	0.519	--		315	0.0278	0.273	--	--		314	0.1062	--	--	--
317	0.0643	--	0.0665	--		364	0.0004	--	0.1674	--		315	0.0216	--	0.5036	--		339	--	--	--	0.631		366	0.1227	--	0.4503	--		316	0.0271	0.2772	--	--		315	0.1086	--	--	--
318	0.0687	--	0.073	--		365	0.0004	--	0.161	--		316	0.0199	--	0.4897	--		340	--	--	--	0.6526		367	0.1087	--	0.3863	--		317	0.0264	0.2849	--	--		316	0.1112	--	--	--
319	0.0704	--	0.0674	--		366	0.0004	--	0.1536	--		317	0.0206	--	0.501	--		341	--	--	--	0.6789		368	0.0987	--	0.3407	--		318	0.0247	0.2924	--	--		317	0.1138	--	--	--
320	0.072	--	0.0681	--		367	0.0004	--	0.1452	--		318	0.019	--	0.5046	--		342	--	--	--	0.6856		369	0.0898	--	0.2979	--		319	0.0235	0.302	--	--		318	0.1164	--	--	--
321	0.0765	--	0.067	--		368	0.0004	--	0.136	--		319	0.019	--	0.4961	--		343	--	--	--	0.6914		370	0.0833	--	0.2671	--		320	0.023	0.3061	--	--		319	0.1189	--	--	--
322	0.081	--	0.07	--		369	0.0004	--	0.1261	--		320	0.018	--	0.4887	--		344	--	--	--	0.6942		371	0.078	--	0.2419	--		321	0.0215	0.3149	--	--		320	0.121	--	--	--
323	0.0805	--	0.0685	--		370	0.0003	--	0.116	--		321	0.0176	--	0.4713	--		345	--	--	--	0.6945		372	0.0737	--	0.2241	--		322	0.0203	0.3209	--	--		321	0.1226	--	--	--
324	0.0801	--	0.0694	--		371	0.0003	--	0.106	--		322	0.0162	--	0.4591	--		346	--	--	--	0.6947		373	0.0706	--	0.2068	--		323	0.0195	0.3305	--	--		322	0.1236	--	--	--
325	0.0832	--	0.0685	--		372	0.0004	--	0.0965	--		323	0.0155	--	0.4426	--		347	--	--	--	0.695		374	0.0687	--	0.1964	--		324	0.0185	0.3361	--	--		323	0.1241	--	--	--
326	0.0864	--	0.0591	--		373	0.0006	--	0.0876	--		324	0.0139	--	0.4318	--		348	--	--	--	0.6977		375	0.0674	--	0.19	--		325	0.0176	0.3427	--	--		324	0.1239	--	--	--
327	0.0871	--	0.0635	--		374	0.0008	--	0.0795	--		325	0.0128	--	0.4168	--		349	--	--	--	0.7014		376	0.0659	--	0.1815	--		326	0.017	0.351	--	--		325	0.123	--	--	--
328	0.0877	--	0.0559	--		375	0.001	--	0.0723	--		326	0.0127	--	0.3923	--		350	--	--	--	0.7164		377	0.0645	--	0.1817	--		327	0.0162	0.36	--	--		326	0.1214	--	--	--
329	0.0977	--	0.0618	--		376	0.0012	--	0.0659	--		327	0.0111	--	0.3717	--		351	--	--	--	0.7251		378	0.0638	--	0.1803	--		328	0.0152	0.3686	--	--		327	0.1192	--	--	--
330	0.1077	--	0.0724	--		377	0.0015	--	0.0605	--		328	0.0105	--	0.362	--		352	--	--	--	0.7641		379	0.0638	--	0.1737	--		329	0.0142	0.3744	--	--		328	0.1163	--	--	--
331	0.1101	--	0.0666	--		378	0.0017	--	0.0559	--		329	0.0094	--	0.3478	--		353	0.0122	--	--	0.781		380	0.0632	--	0.1766	--		330	0.0138	0.3902	--	--		329	0.1129	--	--	--
332	0.1125	--	0.0702	--		379	0.0019	--	0.0521	--		330	0.008	--	0.34	--		354	0.0123	--	--	0.8007		381	0.0625	--	0.1729	--		331	0.0137	0.3939	--	--		330	0.1089	--	--	--
333	0.1121	--	0.0662	--		380	0.002	--	0.0488	--		331	0.0077	--	0.3306	--		355	0.0124	--	--	0.8168		382	0.0611	--	0.1703	--		332	0.0135	0.4018	--	--		331	0.1046	--	--	--
334	0.1117	--	0.0638	--		381	0.002	--	0.0459	--		332	0.007	--	0.3238	--		356	0.0127	--	--	0.8056		383	0.0611	--	0.1665	--		333	0.0128	0.4051	--	--		332	0.1	--	--	--
335	0.1175	--	0.0707	--		382	0.002	--	0.0432	--		333	0.0064	--	0.3124	--		357	0.0134	--	--	0.7799		384	0.0595	--	0.1633	--		334	0.0126	0.409	--	--		333	0.0955	--	--	--
336	0.1233	--	0.0657	--		383	0.002	--	0.041	--		334	0.0069	--	0.3099	--		358	0.0141	--	--	0.7429		385	0.059	--	0.1563	--		335	0.0123	0.4124	--	--		334	0.091	--	--	--
337	0.1304	--	0.0742	--		384	0.0021	--	0.0391	--		335	0.0062	--	0.3036	--		359	0.0147	--	--	0.6784		386	0.0576	--	0.1506	--		336	0.012	0.4125	--	--		335	0.0868	--	--	--
338	0.1375	--	0.0697	--		385	0.0023	--	0.0373	--		336	0.006	--	0.3029	--		360	0.015	--	--	0.6264		387	0.0565	--	0.1453	--		337	0.012	0.4138	--	--		336	0.083	--	--	--
339	0.1465	--	0.0713	--		386	0.0026	--	0.0356	--		337	0.0057	--	0.2922	--		361	0.0154	--	--	0.5537		388	0.0551	--	0.141	--		338	0.0115	0.4108	--	--		337	0.0798	--	--	--
340	0.1555	--	0.0718	--		387	0.0029	--	0.034	--		338	0.0055	--	0.2906	--		362	0.0158	--	--	0.4765		389	0.0539	--	0.1332	--		339	0.012	0.411	--	--		338	0.0772	--	--	--
341	0.1631	--	0.0744	--		388	0.0032	--	0.0325	--		339	0.0059	--	0.2838	--		363	0.0161	--	--	0.4265		390	0.0528	--	0.1251	--		340	0.0126	0.4042	--	--		339	0.0751	--	--	--
342	0.1708	--	0.0769	--		389	0.0035	--	0.0313	--		340	0.0056	--	0.283	--		364	0.0165	--	--	0.3772		391	0.052	--	0.119	--		341	0.013	0.4058	--	--		340	0.0734	--	--	--
343	0.1821	--	0.076	--		390	0.0037	--	0.0301	--		341	0.0057	--	0.2693	--		365	0.0169	--	--	0.3228		392	0.051	--	0.1145	--		342	0.0128	0.4074	--	--		341	0.0718	--	--	--
344	0.1935	--	0.0782	--		391	0.004	--	0.0292	--		342	0.0053	--	0.2642	--		366	0.0174	--	--	0.2831		393	0.0498	--	0.1093	--		343	0.0129	0.4066	--	--		342	0.0701	--	--	--
345	0.1981	--	0.0698	--		392	0.004	--	0.0285	--		343	0.0056	--	0.2547	--		367	0.0179	--	--	0.2497		394	0.0492	--	0.1063	--		344	0.0125	0.4101	--	--		343	0.0684	--	--	--
346	0.2027	--	0.0723	--		393	0.0041	--	0.0282	--		344	0.0052	--	0.239	--		368	0.0182	--	--	0.2263		395	0.0492	--	0.1025	--		345	0.0131	0.4138	--	--		344	0.0668	--	--	--
347	0.2137	--	0.0708	--		394	0.0041	--	0.028	--		345	0.0053	--	0.2373	--		369	0.0183	--	--	0.2013		396	0.0491	--	0.0991	--		346	0.0133	0.4202	--	--		345	0.0654	--	--	--
348	0.2247	--	0.0794	--		395	0.0039	--	0.0278	--		346	0.0058	--	0.2261	--		370	0.0184	--	--	0.1835		397	0.0493	--	0.0968	--		347	0.0135	0.4181	--	--		346	0.0643	--	--	--
349	0.2373	--	0.0819	--		396	0.004	--	0.0276	--		347	0.0057	--	0.2189	--		371	0.0187	--	--	0.1714		398	0.0488	--	0.0952	--		348	0.0138	0.4204	--	--		347	0.0635	--	--	--
350	0.2499	--	0.088	--		397	0.0043	--	0.0275	--		348	0.0056	--	0.2141	--		372	0.0191	--	--	0.1634		399	0.0494	--	0.0949	--		349	0.0137	0.4184	--	--		348	0.0628	--	--	--
351	0.2616	--	0.086	--		398	0.0046	--	0.0274	--		349	0.0055	--	0.2049	--		373	0.0195	--	--	0.1561		400	0.0492	--	0.0926	--		350	0.0136	0.4128	--	--		349	0.0621	--	--	--
352	0.2734	--	0.0881	--		399	0.005	--	0.0271	--		350	0.0054	--	0.1989	--		374	0.0199	--	--	0.1508		401	0.0497	--	0.0913	--		351	0.0138	0.4058	--	--		350	0.0613	--	--	--
353	0.2909	--	0.0862	--		400	0.0053	--	0.0267	--		351	0.0061	--	0.1949	--		375	0.0202	--	--	0.1455		402	0.0504	--	0.0887	--		352	0.0141	0.398	--	--		351	0.0604	--	--	--
354	0.3085	--	0.0934	--		401	0.0056	--	0.0263	--		352	0.0058	--	0.1909	--		376	0.0205	--	--	0.1412		403	0.05	--	0.085	--		353	0.0147	0.3884	--	--		352	0.0595	--	--	--
355	0.33	--	0.0933	--		402	0.006	--	0.0259	--		353	0.0064	--	0.187	--		377	0.0208	--	--	0.1377		404	0.0498	--	0.0814	--		354	0.0154	0.3788	--	--		353	0.0588	--	--	--
356	0.3515	--	0.0921	--		403	0.0066	--	0.0255	--		354	0.0062	--	0.1839	--		378	0.0212	--	--	0.1342		405	0.0496	--	0.0775	--		355	0.0156	0.3723	--	--		354	0.0583	--	--	--
357	0.3563	--	0.0937	--		404	0.0071	--	0.0253	--		355	0.0067	--	0.1742	--		379	0.0215	--	--	0.1306		406	0.0496	--	0.0746	--		356	0.0157	0.369	--	--		355	0.0582	--	--	--
358	0.3611	--	0.0926	--		405	0.0075	--	0.0251	--		356	0.007	--	0.1646	--		380	0.0218	--	--	0.1268		407	0.0493	--	0.0706	--		357	0.0163	0.3634	--	--		356	0.0582	--	--	--
359	0.3872	--	0.096	--		406	0.0078	--	0.0251	--		357	0.0068	--	0.1557	--		381	0.0221	--	--	0.1231		408	0.049	--	0.064	--		358	0.0167	0.3593	--	--		357	0.0584	--	--	--
360	0.4132	--	0.0926	--		407	0.0083	--	0.025	--		358	0.0067	--	0.1438	--		382	0.0224	--	--	0.1189		409	0.0487	--	0.0614	--		359	0.0173	0.3636	--	--		358	0.0585	--	--	--
361	0.412	--	0.0925	--		408	0.0089	--	0.025	--		359	0.0066	--	0.1362	--		383	0.0226	--	--	0.1133		410	0.0486	--	0.0561	--		360	0.0177	0.3643	--	--		359	0.0585	--	--	--
362	0.4109	--	0.0969	--		409	0.0091	--	0.025	--		360	0.0073	--	0.127	--		384	0.0227	--	--	0.1077		411	0.049	--	0.0523	--		361	0.0181	0.3598	--	--		360	0.0585	--	--	--
363	0.4317	--	0.0932	--		410	0.0098	--	0.0251	--		361	0.0073	--	0.1146	--		385	0.0229	--	--	0.1023		412	0.0492	--	0.0477	--		362	0.0187	0.3541	--	--		361	0.0585	--	--	--
364	0.4525	--	0.092	--		411	0.0107	--	0.0252	--		362	0.0074	--	0.109	--		386	0.0234	--	--	0.0972		413	0.0492	--	0.045	--		363	0.019	0.353	--	--		362	0.0585	--	--	--
365	0.4788	--	0.0969	--		412	0.0116	--	0.0253	--		363	0.0074	--	0.102	--		387	0.0241	--	--	0.092		414	0.0494	--	0.0411	--		364	0.0196	0.3403	--	--		363	0.0584	--	--	--
366	0.5052	--	0.1046	--		413	0.0125	--	0.0251	--		364	0.0077	--	0.0983	--		388	0.0248	--	--	0.088		415	0.0503	--	0.0394	--		365	0.0209	0.3262	--	--		364	0.0584	--	--	--
367	0.518	--	0.1065	--		414	0.0133	--	0.0246	--		365	0.0079	--	0.0923	--		389	0.0252	--	--	0.0845		416	0.0511	--	0.0362	--		366	0.0213	0.3067	--	--		365	0.0584	--	--	--
368	0.5309	--	0.1092	--		415	0.0142	--	0.0241	--		366	0.0085	--	0.0893	--		390	0.0256	--	--	0.0809		417	0.0518	--	0.0354	--		367	0.0215	0.2849	--	--		366	0.0585	--	--	--
369	0.5593	--	0.1059	--		416	0.0151	--	0.0236	--		367	0.0087	--	0.0885	--		391	0.0259	--	--	0.0776		418	0.0528	--	0.0331	--		368	0.0218	0.2549	--	--		367	0.0585	--	--	--
370	0.5877	--	0.1185	--		417	0.0162	--	0.0233	--		368	0.0088	--	0.0885	--		392	0.0259	--	--	0.0748		419	0.0536	--	0.0335	--		369	0.0222	0.2296	--	--		368	0.0586	--	--	--
371	0.6015	--	0.1166	--		418	0.0171	--	0.0231	--		369	0.0091	--	0.0862	--		393	0.0258	--	--	0.072		420	0.055	--	0.0319	--		370	0.0226	0.2078	--	--		369	0.0586	--	--	--
372	0.6153	--	0.1155	--		419	0.0181	--	0.023	--		370	0.0107	--	0.0862	--		394	0.0257	--	--	0.0692		421	0.0565	--	0.0317	--		371	0.0233	0.1849	--	--		370	0.0585	--	--	--
373	0.6424	--	0.1245	--		420	0.019	--	0.0231	--		371	0.0104	--	0.087	--		395	0.0263	--	--	0.0675		422	0.0579	--	0.0304	--		372	0.0242	0.1664	--	--		371	0.0582	--	--	--
374	0.6696	--	0.1273	--		421	0.02	--	0.0232	--		372	0.0111	--	0.0859	--		396	0.0271	--	--	0.0661		423	0.06	--	0.0307	--		373	0.0244	0.1507	--	--		372	0.0582	--	--	--
375	0.6955	--	0.1265	--		422	0.021	--	0.0235	--		373	0.0116	--	0.0877	--		397	0.0278	--	--	0.0647		424	0.0617	--	0.0306	--		374	0.0244	0.14	--	--		373	0.0588	--	--	--
376	0.7214	--	0.1261	--		423	0.0218	--	0.024	--		374	0.0117	--	0.0874	--		398	0.029	--	--	0.0632		425	0.0638	--	0.0305	--		375	0.0247	0.127	--	--		374	0.0594	--	--	--
377	0.7203	--	0.1288	--		424	0.0231	--	0.0247	--		375	0.0124	--	0.0885	--		399	0.0303	--	--	0.0613		426	0.0659	--	0.0297	--		376	0.0254	0.116	--	--		375	0.0601	--	--	--
378	0.7192	--	0.1338	--		425	0.0244	--	0.0256	--		376	0.0122	--	0.0894	--		400	0.0315	--	--	0.0592		427	0.0682	--	0.0297	--		377	0.025	0.1071	--	--		376	0.0609	--	--	--
379	0.743	--	0.1279	--		426	0.0261	--	0.0265	--		377	0.0124	--	0.0909	--		401	0.0325	--	--	0.0571		428	0.0703	--	0.0285	--		378	0.0245	0.1006	--	--		377	0.0619	--	--	--
380	0.7669	--	0.1294	--		427	0.0278	--	0.0273	--		378	0.0123	--	0.0913	--		402	0.0334	--	--	0.055		429	0.0729	--	0.0292	--		379	0.0252	0.0953	--	--		378	0.0628	--	--	--
381	0.7907	--	0.1348	--		428	0.0299	--	0.0281	--		379	0.0121	--	0.093	--		403	0.0344	--	--	0.0523		430	0.0754	--	0.0295	--		380	0.0256	0.0914	--	--		379	0.0638	--	--	--
382	0.8142	--	0.1413	--		429	0.0321	--	0.0289	--		380	0.0134	--	0.0944	--		404	0.0354	--	--	0.0494		431	0.0784	--	0.0291	--		381	0.0254	0.0877	--	--		380	0.0648	--	--	--
383	0.8272	--	0.1425	--		430	0.0345	--	0.0299	--		381	0.0134	--	0.0972	--		405	0.0365	--	--	0.0466		432	0.0812	--	0.0294	--		382	0.0254	0.0841	--	--		381	0.0657	--	--	--
384	0.8408	--	0.142	--		431	0.037	--	0.031	--		382	0.0138	--	0.1006	--		406	0.0376	--	--	0.0439		433	0.0847	--	0.0295	--		383	0.0254	0.08	--	--		382	0.0665	--	--	--
385	0.8622	--	0.1456	--		432	0.0396	--	0.032	--		383	0.0143	--	0.1043	--		407	0.0393	--	--	0.0415		434	0.0882	--	0.0298	--		384	0.0252	0.0769	--	--		383	0.0673	--	--	--
386	0.8837	--	0.1492	--		433	0.0425	--	0.0329	--		384	0.0147	--	0.1089	--		408	0.041	--	--	0.0391		435	0.0921	--	0.0295	--		385	0.0256	0.0738	--	--		384	0.0679	--	--	--
387	0.8882	--	0.1515	--		434	0.0455	--	0.0337	--		385	0.0151	--	0.1106	--		409	0.0427	--	--	0.0367		436	0.0959	--	0.0308	--		386	0.0252	0.0698	--	--		385	0.0685	--	--	--
388	0.8917	--	0.1467	--		435	0.0484	--	0.0345	--		386	0.0156	--	0.1136	--		410	0.0444	--	--	0.0348		437	0.0998	--	0.0319	--		387	0.0252	0.0687	--	--		386	0.0686	--	--	--
389	0.9184	--	0.1563	--		436	0.0515	--	0.0354	--		387	0.016	--	0.1178	--		411	0.0462	--	--	0.0332		438	0.104	--	0.0326	--		388	0.0254	0.066	--	--		387	0.0681	--	--	--
390	0.9459	--	0.1564	--		437	0.0546	--	0.0363	--		388	0.0163	--	0.1244	--		412	0.0481	--	--	0.0316		439	0.1092	--	0.0336	--		389	0.0253	0.0638	--	--		388	0.0678	--	--	--
391	0.9377	--	0.1544	--		438	0.058	--	0.0371	--		389	0.0166	--	0.126	--		413	0.0503	--	--	0.0301		440	0.1141	--	0.0346	--		390	0.0252	0.0613	--	--		389	0.0683	--	--	--
392	0.9294	--	0.1502	--		439	0.0617	--	0.0379	--		390	0.017	--	0.1322	--		414	0.0524	--	--	0.0293		441	0.12	--	0.0357	--		391	0.0247	0.0595	--	--		390	0.0693	--	--	--
393	0.9425	--	0.1533	--		440	0.066	--	0.0387	--		391	0.0172	--	0.1347	--		415	0.0555	--	--	0.0293		442	0.1254	--	0.0366	--		392	0.0246	0.0576	--	--		391	0.0682	--	--	--
394	0.9557	--	0.1476	--		441	0.0702	--	0.0396	--		392	0.0181	--	0.1357	--		416	0.059	--	--	0.0293		443	0.1311	--	0.0384	--		393	0.0245	0.055	--	--		392	0.0676	--	--	--
395	0.9565	--	0.1519	--		442	0.0747	--	0.0405	--		393	0.0187	--	0.14	--		417	0.0624	--	--	0.0292		444	0.138	--	0.0403	--		394	0.0242	0.0532	--	--		393	0.0669	--	--	--
396	0.9574	--	0.1527	--		443	0.0793	--	0.0413	--		394	0.019	--	0.1439	--		418	0.0654	--	--	0.0292		445	0.1442	--	0.0416	--		395	0.0243	0.0529	--	--		394	0.0662	--	--	--
397	0.9758	--	0.154	--		444	0.0843	--	0.0423	--		395	0.0191	--	0.1455	--		419	0.0684	--	--	0.0292		446	0.1508	--	0.0436	--		396	0.0238	0.0524	--	--		395	0.0653	--	--	--
398	0.9942	--	0.1566	--		445	0.0895	--	0.0434	--		396	0.0203	--	0.1491	--		420	0.072	--	--	0.0292		447	0.1579	--	0.0456	--		397	0.0236	0.0516	--	--		396	0.0644	--	--	--
399	0.9971	--	0.1547	--		446	0.095	--	0.0446	--		397	0.0211	--	0.153	--		421	0.0765	--	--	0.0292		448	0.1657	--	0.0466	--		398	0.0233	0.0505	--	--		397	0.0635	--	--	--
400	1	--	0.1621	--		447	0.1011	--	0.0459	--		398	0.0213	--	0.1576	--		422	0.0811	--	--	0.0293		449	0.1723	--	0.0479	--		399	0.0232	0.0494	--	--		398	0.0626	--	--	--
401	0.9967	--	0.1647	--		448	0.1072	--	0.0472	--		399	0.0231	--	0.1617	--		423	0.0862	--	--	0.0295		450	0.1798	--	0.0492	--		400	0.0228	0.049	--	--		399	0.0617	--	--	--
402	0.9934	--	0.167	--		449	0.1136	--	0.0486	--		400	0.0242	--	0.1685	--		424	0.0914	--	--	0.0298		451	0.1862	--	0.052	--		401	0.0227	0.05	--	--		400	0.0608	--	--	--
403	0.9915	--	0.1632	--		450	0.1206	0.0009	0.0502	--		401	0.0247	--	0.1742	--		425	0.0968	--	--	0.0301		452	0.1934	--	0.0532	--		402	0.022	0.0502	--	--		401	0.06	--	--	--
404	0.9896	--	0.1626	--		451	0.1278	0.0005	0.052	--		402	0.0257	--	0.1763	--		426	0.1022	--	--	0.0304		453	0.2018	--	0.0567	--		403	0.0216	0.0494	--	--		402	0.0593	--	--	--
405	0.9654	--	0.162	--		452	0.1354	0.0002	0.0538	--		403	0.0267	--	0.1839	--		427	0.1084	--	--	0.0308		454	0.211	--	0.0586	--		404	0.0213	0.0501	--	--		403	0.0587	--	--	--
406	0.9412	--	0.1623	--		453	0.1432	0	0.0556	--		404	0.027	--	0.1861	--		428	0.1158	--	--	0.0313		455	0.221	--	0.0617	--		405	0.0215	0.0508	--	--		404	0.0575	--	--	--
407	0.9366	--	0.1583	--		454	0.1513	0	0.0574	--		405	0.0287	--	0.1897	--		429	0.122	--	--	0.0318		456	0.2313	--	0.064	--		406	0.0217	0.0506	--	--		405	0.058	--	--	--
408	0.9321	--	0.1618	--		455	0.1594	0	0.0594	--		406	0.0294	--	0.1942	--		430	0.127	--	--	0.0323		457	0.2401	--	0.0668	--		407	0.0212	0.0506	--	--		406	0.0587	--	--	--
409	0.9221	--	0.1623	--		456	0.1676	0	0.0615	--		407	0.0306	--	0.2012	--		431	0.1327	--	--	0.0328		458	0.2499	--	0.068	--		408	0.0206	0.0501	--	--		407	0.0585	--	--	--
410	0.912	0.0078	0.1647	--		457	0.1768	0	0.0637	--		408	0.0324	--	0.208	--		432	0.1408	--	--	0.0334		459	0.2601	--	0.0711	--		409	0.0205	0.0498	--	--		408	0.0585	--	--	--
411	0.8891	0.0081	0.1656	--		458	0.1864	0	0.0659	--		409	0.0329	--	0.2131	--		433	0.1488	--	--	0.034		460	0.2712	--	0.0742	--		410	0.0206	0.0502	--	--		409	0.0586	--	--	--
412	0.8666	0.0087	0.1631	--		459	0.196	0	0.0682	--		410	0.0359	--	0.2234	--		434	0.1567	--	--	0.0346		461	0.2822	--	0.0769	--		411	0.0205	0.051	--	--		410	0.0587	--	--	--
413	0.8548	0.0106	0.1643	--		460	0.2063	0	0.0704	--		411	0.0361	--	0.2282	--		435	0.1646	--	--	0.0351		462	0.2935	--	0.079	--		412	0.0208	0.0511	--	--		411	0.0586	--	--	--
414	0.8431	0.0125	0.1731	--		461	0.2174	0.0003	0.0727	--		412	0.0381	--	0.2344	--		436	0.1723	--	--	0.0355		463	0.3064	--	0.0828	--		413	0.0201	0.0517	--	--		412	0.0583	--	--	--
415	0.8317	0.0145	0.1731	--		462	0.2293	0.0004	0.075	--		413	0.0405	--	0.2414	--		437	0.1799	--	--	0.036		464	0.3203	--	0.0846	--		414	0.0198	0.0518	--	--		413	0.0577	--	--	--
416	0.8203	0.0167	0.1766	--		463	0.2425	0.0004	0.0773	--		414	0.0426	--	0.2489	--		438	0.1874	--	--	0.0364		465	0.3341	--	0.0894	--		415	0.0198	0.0521	--	--		414	0.0569	--	--	--
417	0.8016	0.0202	0.1787	--		464	0.2565	0.0006	0.0799	--		415	0.0448	--	0.2563	--		439	0.1956	--	--	0.0369		466	0.3474	0.0012	0.0924	--		416	0.0194	0.0528	--	--		415	0.056	--	--	--
418	0.7824	0.0239	0.1801	--		465	0.2714	0.0005	0.0827	--		416	0.0486	--	0.263	--		440	0.2042	--	--	0.0382		467	0.3608	0.0012	0.0954	--		417	0.0202	0.0544	--	--		416	0.0551	--	--	--
419	0.7619	0.0282	0.1838	--		466	0.2873	0.0004	0.0856	--		417	0.0507	--	0.2716	--		441	0.2162	--	--	0.0395		468	0.3724	0.0012	0.0971	--		418	0.0201	0.055	--	--		417	0.0543	--	--	--
420	0.7414	0.0334	0.1811	--		467	0.3039	0.0004	0.0885	--		418	0.0533	--	0.2775	--		442	0.2263	--	--	0.0408		469	0.3841	0.0012	0.0998	--		419	0.0203	0.0555	--	--		418	0.0536	--	--	--
421	0.7154	0.0432	0.1778	--		468	0.3205	0.0004	0.0915	--		419	0.0567	--	0.2796	--		443	0.2342	--	--	0.0421		470	0.3962	0.0012	0.1036	--		420	0.0201	0.056	--	--		419	0.0528	--	--	--
422	0.6891	0.0532	0.1755	--		469	0.3376	0.0004	0.0944	--		420	0.0603	--	0.2838	--		444	0.2444	--	--	0.0434		471	0.4082	0.0013	0.1065	--		421	0.0199	0.0566	--	--		420	0.052	--	--	--
423	0.6582	0.0642	0.1823	--		470	0.3545	0.0004	0.0972	--		421	0.0632	--	0.2846	--		445	0.2563	--	--	0.0448		472	0.4199	0.0014	0.1079	--		422	0.0203	0.058	--	--		421	0.0509	--	--	--
424	0.6272	0.0753	0.1756	--		471	0.3716	0.0004	0.0998	--		422	0.0655	--	0.288	--		446	0.2705	--	--	0.0461		473	0.431	0.0014	0.1109	--		423	0.0209	0.0594	--	--		422	0.0499	--	--	--
425	0.5942	0.0871	0.1772	--		472	0.3878	0.0004	0.1024	--		423	0.0686	--	0.2881	--		447	0.2845	--	--	0.0475		474	0.4391	0.0015	0.1142	--		424	0.0213	0.0608	--	--		423	0.0491	--	--	--
426	0.5613	0.1007	0.1763	--		473	0.403	0.0004	0.1051	--		424	0.0721	--	0.2906	--		448	0.2985	--	--	0.0494		475	0.4468	0.0017	0.1159	--		425	0.0217	0.0624	--	--		424	0.0487	--	--	--
427	0.534	0.1239	0.1753	--		474	0.4171	0.0004	0.108	--		425	0.0753	--	0.2908	--		449	0.312	--	--	0.0512		476	0.4539	0.0019	0.118	--		426	0.0221	0.0637	--	--		425	0.049	--	--	--
428	0.5069	0.1476	0.1786	--		475	0.43	0.0002	0.1112	--		426	0.08	--	0.2901	--		450	0.3264	--	--	0.0531		477	0.4596	0.0022	0.1186	--		427	0.0231	0.066	--	--		426	0.0497	--	--	--
429	0.4715	0.1742	0.1891	--		476	0.4418	0.0002	0.1147	--		427	0.0845	--	0.2962	--		451	0.3456	--	--	0.055		478	0.464	0.0025	0.1248	--		428	0.0244	0.0664	--	--		427	0.0507	--	--	--
430	0.4358	0.2021	0.1955	--		477	0.4522	0.0003	0.1184	--		428	0.0874	--	0.299	--		452	0.3583	--	--	0.0568		479	0.4715	0.0027	0.1256	--		429	0.0249	0.0685	--	--		428	0.0517	--	--	--
431	0.4017	0.2362	0.1922	--		478	0.4611	0.0004	0.1226	--		429	0.0932	--	0.3021	--		453	0.3802	--	--	0.0586		480	0.4743	0.0033	0.129	--		430	0.0264	0.0708	--	--		429	0.0526	--	--	--
432	0.3676	0.2711	0.2003	--		479	0.4698	0.0007	0.1273	--		430	0.0994	--	0.3094	--		454	0.3976	--	--	0.0605		481	0.4804	0.0038	0.1321	--		431	0.028	0.0726	--	--		430	0.0533	--	--	--
433	0.3331	0.3094	0.2082	--		480	0.4781	0.0011	0.1325	--		431	0.1076	--	0.3201	--		455	0.4204	--	--	0.0623		482	0.4855	0.0044	0.1356	--		432	0.0294	0.0743	--	--		431	0.054	--	--	--
434	0.2986	0.3482	0.2127	--		481	0.4858	0.0018	0.1379	--		432	0.1144	--	0.3275	--		456	0.4382	--	--	0.064		483	0.492	0.0052	0.14	--		433	0.0307	0.0757	--	--		432	0.0548	--	--	--
435	0.2656	0.3883	0.2139	--		482	0.4931	0.0026	0.1433	--		433	0.1211	--	0.3363	--		457	0.4519	--	--	0.0658		484	0.5009	0.0061	0.1449	--		434	0.0326	0.0787	--	--		433	0.0558	--	--	--
436	0.2325	0.4294	0.222	--		483	0.501	0.0034	0.1485	--		434	0.1248	--	0.3404	--		458	0.4711	--	--	0.0676		485	0.5117	0.0074	0.1507	--		435	0.0346	0.0813	--	--		434	0.057	--	--	--
437	0.2091	0.4785	0.2307	--		484	0.5093	0.0044	0.1537	--		435	0.1312	--	0.352	--		459	0.4913	--	--	0.0695		486	0.5239	0.009	0.157	--		436	0.0374	0.084	--	--		435	0.0583	--	--	--
438	0.1864	0.5269	0.2493	--		485	0.5191	0.0056	0.1589	--		436	0.1398	--	0.3594	--		460	0.5099	--	--	0.0716		487	0.5388	0.011	0.1645	--		437	0.0403	0.0864	--	--		436	0.0595	--	--	--
439	0.16	0.5698	0.2418	--		486	0.5301	0.007	0.1642	--		437	0.1468	--	0.3663	--		461	0.525	--	--	0.0738		488	0.5575	0.0131	0.1728	--		438	0.0427	0.0891	--	--		437	0.0605	--	--	--
440	0.1334	0.6116	0.2614	--		487	0.5427	0.009	0.1696	--		438	0.1559	--	0.3831	--		462	0.539	--	--	0.0759		489	0.579	0.0163	0.1826	--		439	0.0448	0.0918	--	--		438	0.0612	--	--	--
441	0.1152	0.6474	0.2594	--		488	0.5564	0.0111	0.1751	--		439	0.163	--	0.3877	--		463	0.5529	--	--	0.0776		490	0.6006	0.0201	0.1916	--		440	0.0472	0.0953	--	--		439	0.0619	--	--	--
442	0.097	0.682	0.2643	--		489	0.5725	0.0138	0.1807	--		440	0.1719	--	0.3965	--		464	0.5611	--	--	0.0787		491	0.6249	0.0248	0.2018	--		441	0.0502	0.0977	--	--		440	0.0627	--	--	--
443	0.0822	0.7114	0.278	--		490	0.59	0.0175	0.1865	--		441	0.1803	--	0.3993	--		465	0.5681	--	--	0.0797		492	0.6483	0.0304	0.2088	--		442	0.0549	0.102	--	--		441	0.0637	--	--	--
444	0.0678	0.7413	0.2867	--		491	0.6096	0.0222	0.1925	--		442	0.1886	--	0.4007	--		466	0.5749	--	--	0.0807		493	0.6745	0.0378	0.2229	--		443	0.0592	0.1051	--	--		442	0.0649	--	--	--
445	0.0589	0.7733	0.3073	--		492	0.6314	0.0279	0.1987	--		443	0.1973	--	0.4055	--		467	0.5817	--	--	0.0824		494	0.7035	0.0468	0.2298	--		444	0.0642	0.1077	--	--		443	0.0665	--	--	--
446	0.0499	0.804	0.3202	--		493	0.656	0.0351	0.2052	--		444	0.2068	--	0.4051	--		468	0.593	--	--	0.0845		495	0.7334	0.0577	0.2441	--		445	0.0683	0.1124	--	--		444	0.0682	--	--	--
447	0.0415	0.8233	0.3323	--		494	0.6832	0.0439	0.2118	--		445	0.221	--	0.409	--		469	0.6026	--	--	0.0866		496	0.768	0.0711	0.2531	--		446	0.0726	0.1166	--	--		445	0.0701	--	--	--
448	0.0332	0.8418	0.3306	--		495	0.7123	0.0564	0.2184	--		446	0.2348	--	0.4085	--		470	0.6064	--	--	0.0888		497	0.8026	0.0877	0.2676	--		447	0.0766	0.1215	--	--		446	0.0722	--	--	--
449	0.029	0.8556	0.3451	--		496	0.7434	0.0714	0.2251	--		447	0.2445	--	0.4036	--		471	0.6176	0.0038	--	0.0915		498	0.84	0.1082	0.2755	--		448	0.0816	0.1257	--	--		447	0.0744	--	--	--
450	0.025	0.8702	0.3584	--		497	0.7761	0.0904	0.2319	--		448	0.2594	--	0.403	--		472	0.6302	0.0044	--	0.0944		499	0.8742	0.1328	0.2891	--		449	0.0864	0.1294	--	--		448	0.0768	--	--	--
451	0.0217	0.8887	0.3659	--		498	0.8099	0.113	0.2389	--		449	0.2675	--	0.3968	--		473	0.6412	0.005	--	0.0973		500	0.9069	0.1614	0.2984	--		450	0.0906	0.1331	--	--		449	0.0796	--	--	--
452	0.0183	0.9056	0.3952	--		499	0.8444	0.1395	0.2464	--		450	0.2829	--	0.3916	--		474	0.6539	0.0055	--	0.1008		501	0.9383	0.1955	0.3066	--		451	0.0941	0.1355	--	--		450	0.0827	--	--	--
453	0.0148	0.9158	0.399	--		500	0.8779	0.1707	0.2541	0.0003		451	0.2955	--	0.389	--		475	0.6673	0.0065	--	0.1052		502	0.9645	0.2357	0.312	--		452	0.0986	0.1386	--	--		451	0.086	--	--	--
454	0.0115	0.9238	0.4234	--		501	0.9099	0.2073	0.262	0.0003		452	0.3121	--	0.3856	--		476	0.6847	0.009	--	0.1096		503	0.9822	0.2829	0.3174	--		453	0.1019	0.1415	--	--		452	0.0897	--	--	--
455	0.0098	0.9239	0.4427	--		502	0.9394	0.2493	0.2701	0.0003		453	0.3317	--	0.3823	--		477	0.7094	0.0117	--	0.1144		504	0.9953	0.3348	0.3222	--		454	0.1064	0.1452	--	--		453	0.0936	--	--	--
456	0.0081	0.9249	0.4732	--		503	0.9647	0.2982	0.2784	0.0003		454	0.3479	--	0.384	--		478	0.7312	0.016	--	0.1201		505	1	0.3945	0.3238	--		455	0.1111	0.1492	--	--		454	0.0977	--	--	--
457	0.0079	0.9337	0.5024	--		504	0.9839	0.3522	0.2866	0.0003		455	0.3713	--	0.3851	--		479	0.7489	0.0205	--	0.1258		506	0.9906	0.4563	0.3222	--		456	0.1173	0.1534	--	--		455	0.1019	--	--	--
458	0.0078	0.9425	0.5272	--		505	0.9959	0.4119	0.2944	0.0003		456	0.3962	--	0.3891	--		480	0.7704	0.0276	--	0.1311		507	0.9761	0.5256	0.3229	--		457	0.1249	0.1575	--	--		456	0.1063	--	--	--
459	0.0065	0.9511	0.5291	--		506	1	0.4787	0.3014	0.0003		457	0.4107	--	0.3921	--		481	0.7951	0.0362	--	0.1361		508	0.949	0.5962	0.3216	--		458	0.1307	0.1644	--	--		457	0.1107	--	--	--
460	0.0052	0.9593	0.54	--		507	0.9946	0.5495	0.3074	0.0003		458	0.4398	--	0.3948	--		482	0.8156	0.0458	--	0.1411		509	0.9153	0.6679	0.318	--		459	0.1367	0.1683	--	--		458	0.1153	--	--	--
461		0.9651	0.5468	--		508	0.9804	0.6226	0.3126	0.0003		459	0.4546	--	0.3985	--		483	0.8397	0.0562	--	0.1478		510	0.8714	0.7377	0.3151	--		460	0.1454	0.1738	--	--		459	0.1199	--	--	--
462		0.9712	0.5285	--		509	0.9555	0.6964	0.3173	0.0003		460	0.4691	--	0.4018	--		484	0.8686	0.0724	--	0.1547		511	0.8195	0.8058	0.3107	--		461	0.1533	0.1799	--	--		460	0.1246	--	--	--
463		0.9782	0.555	--		510	0.9217	0.7673	0.3218	0.0003		461	0.4738	--	0.399	--		485	0.9018	0.0879	--	0.1628		512	0.7624	0.8644	0.312	--		462	0.1612	0.1849	--	--		461	0.1294	--	--	--
464		0.9848	0.5803	--		511	0.8776	0.8338	0.3262	0.0003		462	0.4843	--	0.4008	--		486	0.9343	0.1094	--	0.1717		513	0.7021	0.9163	0.3061	--		463	0.1707	0.1888	--	--		462	0.1343	--	--	--
465		0.9889	0.6025	--		512	0.825	0.8913	0.3308	0.0003		463	0.492	--	0.4076	--		487	0.951	0.1372	--	0.1793		514	0.6403	0.9557	0.3027	--		464	0.18	0.1962	--	--		463	0.1394	--	--	--
466		0.9927	0.6215	--		513	0.7647	0.938	0.3357	0.0003		464	0.5091	--	0.416	--		488	0.971	0.1687	--	0.1863		515	0.5762	0.9831	0.3017	--		465	0.19	0.2024	--	--		464	0.1446	--	--	--
467		0.9948	0.6348	--		514	0.6982	0.9726	0.3416	0.0003		465	0.522	--	0.4286	--		489	0.9841	0.1985	--	0.1932		516	0.5145	0.9983	0.3018	--		466	0.2001	0.2076	--	--		465	0.1497	--	--	--
468		0.9968	0.6521	--		515	0.6297	0.9932	0.3488	0.0003		466	0.5373	--	0.443	--		490	1	0.2415	--	0.2001		517	0.4545	1	0.3021	--		467	0.2108	0.2128	--	--		466	0.1547	--	--	--
469		0.999	0.6452	--		516	0.5599	1	0.3576	0.0003		467	0.5474	--	0.4467	--		491	0.996	0.2889	--	0.2066		518	0.4024	0.9905	0.3047	--		468	0.2203	0.218	--	--		467	0.1597	--	--	--
470		1	0.6779	--		517	0.4909	0.9933	0.3679	0.0003		468	0.5575	--	0.457	--		492	0.9887	0.3404	--	0.2103		519	0.3531	0.9686	0.3106	--		469	0.2301	0.2214	--	--		468	0.1648	--	--	--
471		0.9948	0.6875	--		518	0.4244	0.9739	0.3796	0.0003		469	0.5587	--	0.4599	--		493	0.9917	0.3985	--	0.214		520	0.3099	0.9384	0.3178	--		470	0.2414	0.2276	--	--		469	0.1699	--	--	--
472		0.9911	0.7071	--		519	0.3613	0.9452	0.3924	0.0003		470	0.5714	--	0.4677	--		494	0.9644	0.4682	--	0.2177		521	0.2735	0.8994	0.3275	--		471	0.2523	0.2321	--	--		470	0.1752	--	--	--
473		0.9938	0.7266	--		520	0.3036	0.9105	0.4062	0.0003		471	0.5859	--	0.4729	--		495	0.9277	0.5541	--	0.2207		522	0.2409	0.8573	0.3364	--		472	0.2653	0.2383	--	--		471	0.1808	--	--	--
474		0.9939	0.7292	--		521	0.2512	0.8698	0.4208	0.0002		472	0.5969	--	0.4795	--		496	0.9025	0.6008	--	0.2235		523	0.2145	0.8115	0.3529	--		473	0.278	0.2468	--	--		472	0.1867	--	--	--
475		0.9851	0.751	--		522	0.206	0.8256	0.4361	0.0002		473	0.6111	--	0.4803	--		497	0.8627	0.6685	--	0.2263		524	0.1938	0.7655	0.3643	--		474	0.2908	0.2532	--	--		473	0.1927	--	--	--
476		0.9758	0.7634	--		523	0.1667	0.7806	0.4519	0.0002		474	0.6185	--	0.4754	--		498	0.814	0.7416	--	0.2286		525	0.1783	0.7175	0.3833	--		475	0.3015	0.2606	--	--		474	0.1989	--	--	--
477		0.963	0.7746	0.0428		524	0.1343	0.7368	0.4678	0.0004		475	0.6415	--	0.4776	--		499	0.7506	0.8081	--	0.2305		526	0.1651	0.6726	0.4023	--		476	0.3128	0.2669	--	--		475	0.2053	--	--	--
478		0.9506	0.8083	0.047		525	0.1066	0.6956	0.4833	0.0006		476	0.6637	--	0.4715	--		500	0.6867	0.8606	--	0.2323		527	0.1556	0.6302	0.4234	--		477	0.3249	0.2735	--	--		476	0.2118	--	--	--
479		0.9407	0.8463	0.0512		526	0.0841	0.6572	0.4981	0.0008		477	0.6881	--	0.4708	--		501	0.6319	0.9208	--	0.2342		528	0.1491	0.5895	0.4427	--		478	0.3359	0.2837	--	--		477	0.2186	--	--	--
480		0.9297	0.9012	0.0561		527	0.0655	0.6226	0.5121	0.001		478	0.7092	--	0.4544	--		502	0.5635	0.964	--	0.2393		529	0.1449	0.552	0.4634	--		479	0.3452	0.291	--	--		478	0.2256	--	--	--
481		0.9123	0.9383	0.0632		528	0.0509	0.5912	0.5253	0.0013		479	0.7313	--	0.4493	--		503	0.4953	0.9855	--	0.2443		530	0.1419	0.5184	0.4857	--		480	0.3516	0.2975	--	--		479	0.2328	--	--	--
482		0.8944	0.9798	0.0716		529	0.0404	0.5624	0.5378	0.0016		480	0.7757	0.0346	0.4471	--		504	0.4361	0.9967	--	0.2494		531	0.1404	0.4872	0.5067	--		481	0.3568	0.3051	--	--		480	0.2404	--	--	--
483		0.8746	0.9791	0.0824		530	0.0292	0.5367	0.5491	0.0018		481	0.8166	0.0427	0.4436	--		505	0.3768	1	--	0.2549		532	0.1397	0.4609	0.5268	--		482	0.3586	0.3097	--	--		481	0.2484	--	--	--
484		0.8565	0.9678	0.0924		531	0.0207	0.513	0.5588	0.0018		482	0.8588	0.0514	0.4395	--		506	0.3266	0.9952	--	0.2603		533	0.1394	0.436	0.5475	--		483	0.3618	0.3138	--	--		482	0.2568	--	--	0.0111
485		0.8446	0.9586	0.1055		532	0.0149	0.4918	0.5669	0.0019		483	0.8847	0.0645	0.4389	--		507	0.268	0.9865	--	0.2679		534	0.1395	0.4132	0.5577	--		484	0.3622	0.3159	--	--		483	0.2656	--	--	0.0121
486		0.8319	0.9525	0.1199		533	0.0118	0.4723	0.5737	0.0021		484	0.9049	0.0776	0.4245	--		508	0.2287	0.9618	--	0.2777		535	0.1391	0.3922	0.5756	--		485	0.3643	0.3235	--	--		484	0.2748	--	--	0.0131
487		0.8124	0.9457	0.1378		534	0.0114	0.4548	0.579	0.0022		485	0.921	0.0938	0.4178	--		509	0.1851	0.9257	--	0.2887		536	0.1387	0.3715	0.5776	--		486	0.3678	0.3308	--	--		485	0.2843	--	--	0.0144
488		0.793	0.9626	0.1584		535	0.0137	0.4391	0.5824	0.0023		486	0.9292	0.1151	0.4153	--		510	0.1518	0.8945	--	0.3011		537	0.1381	0.3542	0.5891	--		487	0.3758	0.3381	--	--		486	0.2941	--	--	0.0157
489		0.7748	0.9905	0.1794		536	0.0187	0.4246	0.5839	0.0024		487	0.9491	0.139	0.4078	--		511	0.128	0.8603	--	0.3173		538	0.1365	0.3369	0.5919	--		488	0.3862	0.3527	--	--		487	0.304	--	--	0.0173
490		0.7577	1	0.2064		537		0.4117	0.5835	0.0026		488	0.9645	0.1719	0.4001	--		512	0.1005	0.8205	--	0.3312		539	0.1354	0.3207	0.5906	--		489	0.3999	0.3688	--	--		488	0.314	--	--	0.0188
491		0.747	0.9757	0.2354		538		0.4001	0.5814	0.0029		489	0.9859	0.2012	0.4074	--		513	0.0804	0.7827	--	0.3445		540	0.1338	0.3074	0.5822	--		490	0.4163	0.3825	--	--		489	0.3242	--	--	0.0204
492		0.7357	0.9759	0.2722		539		0.3901	0.5777	0.0033		490	0.9816	0.2414	0.4026	--		514	0.0659	0.7387	--	0.3604		541		0.2941	0.5727	--		491	0.4339	0.4005	0.0098	--		490	0.3346	--	--	0.022
493		0.7225	0.9817	0.3114		540		0.3812	0.5728	0.0038		491	1	0.2896	0.4045	--		515	0.053	0.7018	--	0.3796		542		0.2817	0.5662	--		492	0.4505	0.4188	0.0108	--		491	0.3451	--	--	0.0234
494		0.7098	0.9633	0.3545		541		0.3731	0.5672	0.0044		492	0.9935	0.3284	0.4057	--		516	0.0419	0.6645	--	0.3989		543		0.2711	0.5552	--		493	0.4703	0.4354	0.0128	--		492	0.3557	--	--	0.0248
495		0.7018	0.9677	0.3962		542		0.3659	0.5619	0.005		493	0.9753	0.3922	0.4074	--		517	0.0335	0.6311	--	0.4188		544		0.2612	0.5336	--		494	0.489	0.4513	0.0159	--		493	0.3664	--	--	0.0259
496		0.6941	0.9741	0.4415		543		0.3596	0.5572	0.0057		494	0.9519	0.4524	0.4092	--		518	0.0267	0.6086	--	0.4384		545		0.2526	0.5192	--		495	0.5072	0.4651	0.0196	--		494	0.3769	--	--	0.027
497		0.688	0.9719	0.4917		544		0.3543	0.5532	0.0064		495	0.9195	0.5154	0.4062	--		519	0.0211	0.5772	--	0.4578		546		0.2433	0.5014	0.0134		496	0.5326	0.4846	0.0261	--		495	0.3873	--	--	0.0277
498		0.6826	0.9509	0.5409		545		0.3493	0.5502	0.0071		496	0.8843	0.5691	0.4079	--		520	0.0162	0.551	--	0.4796		547		0.2355	0.4865	0.0136		497	0.5609	0.5036	0.0329	--		496	0.3975	--	--	0.0284
499		0.6842	0.9063	0.5936		546		0.345	0.5487	0.0081		497	0.8402	0.6321	0.422	--		521	0.0134	0.5293	--	0.5047		548		0.2279	0.4709	0.0138		498	0.5969	0.5252	0.0409	--		497	0.4074	--	--	0.0287
500		0.6852	0.8574	0.6466		547		0.3406	0.5491	0.0096		498	0.7934	0.7007	0.4279	--		522	0.0106	0.5138	--	0.5269		549		0.221	0.4546	0.0137		499	0.6353	0.5506	0.0516	--		498	0.4169	--	--	0.029
501		0.6825	0.8487	0.7052		548		0.3365	0.5513	0.0114		499	0.7404	0.7454	0.4307	--		523	0.0083	0.4953	--	0.5444		550		0.2142	0.4438	0.014		500	0.6771	0.5749	0.0649	--		499	0.4261	--	--	0.0291
502		0.6807	0.7971	0.7598		549		0.3322	0.5553	0.0136		500	0.6771	0.8033	0.4315	--		524	0.0066	0.479	--	0.5633		551		0.2081	0.4338	0.0144		501	0.726	0.6056	0.0813	--		500	0.4349	--	--	0.0291
503		0.6826	0.7478	0.8089		550		0.3275	0.5613	0.0164		501	0.6088	0.8572	0.4366	--		525	0.0049	0.4645	--	0.5805		552		0.2017	0.423	0.015		502	0.773	0.6309	0.1031	--		501	0.4433	--	--	0.0291
504		0.6837	0.6948	0.8552		551		0.3222	0.5693	0.0197		502	0.5447	0.9051	0.444	--		526	0.0042	0.4481	--	0.5918		553		0.1947	0.4212	0.0156		503	0.8225	0.6558	0.1301	--		502	0.4512	--	--	0.0291
505		0.679	0.6332	0.8948		552		0.316	0.5793	0.0236		503	0.4707	0.9372	0.4577	--		527	0.0037	0.4382	--	0.596		554		0.188	0.417	0.0163		504	0.868	0.6791	0.1628	--		503	0.4587	--	--	0.0293
506		0.6738	0.5824	0.9363		553		0.3091	0.591	0.0283		504	0.4293	0.9632	0.4685	--		528		0.4289	--	0.5979		555		0.1809	0.4201	0.0174		505	0.9107	0.7018	0.2032	--		504	0.4657	--	--	0.0295
507		0.6669	0.5263	0.9664		554		0.3011	0.6048	0.0338		505	0.3722	0.9823	0.4757	--		529		0.4207	--	0.5998		556		0.1738	0.4204	0.0185		506	0.9443	0.7219	0.2507	--		505	0.4721	--	--	0.0291
508		0.6602	0.4758	0.9851		555		0.292	0.6212	0.0406		506	0.3204	0.9947	0.4909	--		530		0.4107	--	0.601		557		0.1666	0.4273	0.0199		507	0.9746	0.7395	0.3081	--		506	0.4776	--	--	0.0286
509		0.6558	0.4131	0.9944		556		0.2826	0.6401	0.0488		507	0.2736	1	0.499	--		531		0.4015	--	0.6003		558		0.1592	0.4328	0.0216		508	0.9947	0.7548	0.3726	--		507	0.4822	--	--	0.0279
510		0.6503	0.3628	1		557		0.2727	0.6614	0.0587		508	0.2256	0.9842	0.5152	--		532		0.3931	--	0.5966		559		0.1516	0.443	0.0238		509	1	0.7555	0.4438	--		508	0.4857	--	--	0.0271
511		0.6384	0.3127	0.9998		558		0.2623	0.6851	0.0704		509	0.1923	0.9763	0.5224	--		533		0.3864	--	0.5861		560		0.1441	0.4557	0.0267		510	0.9923	0.7531	0.5237	--		509	0.4881	--	--	0.0262
512		0.6264	0.2716	0.9871		559		0.2515	0.7113	0.0846		510	0.1645	0.9519	0.5394	--		534		0.3798	--	0.5705		561		0.1369	0.4734	0.0295		511	0.9722	0.7489	0.6104	--		510	0.4897	--	--	0.0253
513		0.6142	0.2261	0.9685		560		0.2406	0.7399	0.1017		511		0.9277	0.5412	--		535		0.3738	--	0.5561		562		0.1294	0.492	0.0337		512	0.9367	0.7364	0.6919	--		511	0.4904	--	--	0.0245
514		0.6012	0.2006	0.9484		561		0.2299	0.7706	0.122		512		0.893	0.5556	--		536		0.3706	0.0145	0.5445		563		0.1222	0.5131	0.0386		513	0.8805	0.7164	0.7754	--		512	0.4905	--	--	0.0236
515		0.5821	0.1814	0.919		562		0.2195	0.8028	0.1462		513		0.853	0.5668	--		537		0.3658	0.0156	0.5361		564		0.1153	0.5379	0.0443		514	0.8186	0.6913	0.8499	--		513	0.49	--	--	0.0229
516		0.563	0.1717	0.8899		563		0.2091	0.8359	0.1754		514		0.8155	0.5746	--		538		0.3575	0.0168	0.5269		565		0.1089	0.5648	0.0513		515	0.7418	0.6628	0.9099	--		514	0.489	--	--	0.0223
517		0.5438	0.1414	0.854		564		0.1991	0.8687	0.2093		515		0.7827	0.5843	--		539		0.3478	0.0179	0.5163		566		0.1027	0.5955	0.0597		516	0.6617	0.6309	0.9563	--		515	0.4877	--	--	0.022
518		0.5242	0.1245	0.8178		565		0.1895	0.8998	0.2478		516		0.7437	0.585	--		540		0.3401	0.019	0.5058		567		0.0965	0.6266	0.0712		517	0.5777	0.6034	0.988	--		516	0.4862	--	--	0.0217
519		0.5005	0.1147	0.784		566		0.1802	0.9281	0.2916		517		0.7004	0.5987	--		541		0.3323	0.0202	0.4971		568		0.0908	0.6579	0.0842		518	0.4981	0.5746	1	--		517	0.4847	--	--	0.0222
520		0.478		0.7445		567		0.1714	0.9535	0.341		518		0.6668	0.6044	--		542		0.3251	0.0217	0.4951		569		0.0847	0.6947	0.0997		519	0.4216	0.551	0.9971	--		518	0.4834	--	--	0.0228
521		0.4618		0.7126		568		0.1631	0.9753	0.3954		519		0.6316	0.5987	--		543		0.3147	0.0231	0.4931		570		0.0796	0.7325	0.1165		520	0.3513	0.531	0.9795	--		519	0.4825	--	--	0.0256
522		0.445		0.6843		569		0.1553	0.9917	0.4546		520		0.5944	0.5928	--		544		0.3058	0.0247	0.4927		571		0.0746	0.773	0.1389		521	0.2881	0.5168	0.9414	--		520	0.4824	--	--	0.0284
523		0.426		0.6561		570		0.1477	1	0.519		521		0.5677	0.5948	--		545		0.2967	0.0264	0.4931		572		0.0701	0.8085	0.164		522	0.2347	0.5119	0.8984	--		521	0.4831	--	--	0.0304
524		0.4079		0.6255		571		0.1405	0.9989	0.5863		522		0.5445	0.592	--		546		0.2837	0.028	0.4952		573		0.0659	0.8517	0.1922		523	0.189	0.5059	0.8491	--		522	0.4849	--	--	0.0325
525		0.3961		0.5954		572		0.1337	0.9894	0.6543		523		0.5207	0.6007	--		547		0.2715	0.03	0.5002		574		0.0618	0.888	0.226		524	0.1511	0.5069	0.7961	--		523	0.4879	--	--	0.0355
526		0.3841		0.5757		573		0.1273	0.9735	0.7213		524		0.4988	0.5905	--		548		0.2641	0.0321	0.5052		575		0.0582	0.9183	0.2629		525	0.1202	0.5129	0.7439	--		524	0.4923	--	--	0.0386
527		0.3711		0.5571		574		0.1215	0.9521	0.7853		525		0.4796	0.5957	--		549		0.2477	0.0344	0.5248		576		0.0552	0.9465	0.305		526	0.0957	0.5201	0.6887	--		525	0.4982	--	--	0.043
528		0.3582		0.5383		575		0.1161	0.9253	0.8438		526		0.4622	0.6054	--		550		0.2345	0.0374	0.543		577		0.0519	0.9691	0.3503		527	0.0759	0.534	0.6394	--		526	0.5062	--	--	0.0475
529		0.3452		0.5175		576		0.1111	0.8931	0.8953		527		0.4462	0.6047	--		551		0.2238	0.0405	0.5562		578		0.0488	0.9889	0.3999		528	0.0604	0.5419	0.5911	--		527	0.5164	--	--	0.0526
530		0.3328		0.4974		577		0.106	0.8561	0.9383		528		0.4322	0.6043	--		552		0.2154	0.0441	0.571		579		0.0457	0.9975	0.455		529	0.0489	0.5531	0.5461	--		528	0.5293	--	--	0.0578
531		0.3239		0.4808		578		0.1011	0.8145	0.9703		529		0.4223	0.6033	--		553		0.2053	0.0481	0.5915		580		0.0434	1	0.5139		530	0.0421	0.5698	0.5054	--		529	0.545	--	--	0.063
532		0.3145		0.4679		579		0.0966	0.7688	0.9906		530		0.408	0.5932	--		554		0.194	0.054	0.6098		581		0.0408	0.9975	0.5745		531	0.0347	0.5776	0.4727	--		530	0.563	--	--	0.0683
533		0.3028		0.4539		580		0.0923	0.7203	1		531		0.3957	0.5992	--		555		0.1838	0.0617	0.6312		582		0.0389	0.9803	0.6354		532	0.0287	0.5877	0.4407	--		531	0.5829	--	--	0.0736
534		0.2917		0.4439		581		0.0887	0.6704	0.9991		532		0.387	0.6088	--		556		0.1749	0.0698	0.6697		583		0.0368	0.9576	0.696		533	0.0239	0.5937	0.4126	--		532	0.6042	--	--	0.0789
535		0.2837		0.4296		582		0.085	0.6193	0.9877		533		0.3767	0.6207	--		557		0.1669	0.0797	0.6987		584		0.0349	0.9262	0.7549		534	0.0198	0.5963	0.3875	--		533	0.6267	--	--	0.0844
536		0.2761		0.4183		583		0.0815	0.5663	0.9674		534		0.3674	0.6352	--		558		0.159	0.0907	0.7177		585		0.0329	0.8845	0.81		535	0.0164	0.5952	0.3647	--		534	0.6508	0.0887	--	0.09
537		0.2699		0.4057		584		0.0779	0.5112	0.9406		535		0.3602	0.6427	--		559		0.151	0.1056	0.7682		586		0.0314	0.8403	0.8623		536	0.0138	0.5915	0.3433	--		535	0.677	0.1024	--	0.0963
538		0.2636		0.3984		585		0.0749	0.4557	0.9077		536		0.3543	0.6515	--		560		0.1441	0.1207	0.8003		587		0.0297	0.7877	0.9092		537	0.0115	0.5822	0.3264	--		536	0.706	0.1161	--	0.1025
539		0.2553		0.3899		586		0.0721	0.4027	0.8702		537		0.3448	0.6825	--		561		0.1379	0.1374	0.8215		588		0.0283	0.7312	0.9457		538	0.0101	0.573	0.3076	--		537	0.738	0.1299	--	0.1097
540		0.2471		0.3822		587		0.0696	0.3539	0.8301		538		0.3367	0.7052	--		562		0.1317	0.1619	0.8541		589		0.0268	0.6722	0.9743		539	0.009	0.5626	0.2908	--		538	0.7717	0.1454	--	0.1169
541		0.2404		0.3718		588		0.0675	0.3096	0.7887		539		0.3319	0.7462	--		563		0.1246	0.1854	0.8917		590		0.0255	0.6153	0.9913		540		0.5482	0.2759	--		539	0.8052	0.162	--	0.1245
542		0.2336		0.3616		589		0.0655	0.2696	0.747		540		0.3211	0.7796	--		564		0.1178	0.2126	0.9212		591		0.0244	0.5564	1		541		0.5336	0.2627	--		540	0.8366	0.1786	--	0.1321
543		0.2254		0.3525		590		0.0637	0.234	0.7061		541		0.3131	0.7994	--		565		0.1122	0.2462	0.9534		592		0.0231	0.4968	0.9983		542		0.5204	0.2505	--		541	0.8643	0.2014	--	0.1395
544		0.2176		0.3445		591		0.0617	0.2026	0.6663		542		0.3061	0.8148	--		566		0.1074	0.2773	0.9746		593		0.0221	0.4417	0.9892		543		0.5089	0.239	--		542	0.8879	0.2242	--	0.1469
545		0.2112		0.333		592		0.0599	0.175	0.6277		543		0.296	0.8221	--		567		0.1027	0.3205	0.9801		594		0.0211	0.3862	0.9689		544		0.4955	0.2289	--		543	0.9111	0.2578	--	0.154
546		0.2047		0.3241		593		0.0582	0.1508	0.5912		544		0.2876	0.8446	--		568		0.099	0.3648	0.9856		595		0.0202	0.3349	0.9403		545		0.4876	0.2207	--		544	0.9336	0.2913	--	0.1611
547		0.1976		0.316		594		0.0565	0.1297	0.5576		545		0.277	0.863	0.1012		569		0.0951	0.4023	1		596		0.0192	0.2931	0.9075		546		0.4839	0.2119	--		545	0.9516	0.3398	--	0.168
548		0.1912		0.307		595		0.0549	0.1115	0.5262		546		0.2696	0.8763	0.1176		570		0.0892	0.4659	0.9958		597		0.0182	0.2483	0.8681		547		0.4794	0.2048	--		546	0.9699	0.3883	--	0.1749
549		0.1876		0.2963		596		0.0529	0.0959	0.4968		547		0.2567	0.9029	0.1371		571		0.0863	0.519	0.9825		598		0.0174	0.2166	0.825		548		0.481	0.199	--		547	0.9857	0.4401	--	0.1814
550		0.1835		0.287		597		0.051	0.0825	0.4695		548		0.247	0.9244	0.1582		572		0.0836	0.5745	0.9621		599		0.0165	0.1864	0.7785		549		0.4833	0.1941	--		548	1	0.492	--	0.1878
551		0.1769		0.2749		598		0.0495	0.0708	0.4452		549		0.2359	0.9415	0.1825		573		0.0785	0.6225	0.9275		600		0.0157	0.1585	0.7321		550		0.4874	0.1879	--		549	0.9891	0.532	--	0.1937
552		0.1707		0.2653		599		0.0481	0.0605	0.4235		550		0.2251	0.9527	0.2135		574		0.076	0.6789	0.8963		601		0.015	0.1318	0.6839		551		0.495	0.1836	0.0654		550	0.9676	0.572	--	0.1995
553		0.1658		0.2564		600		0.0467	0.0512	0.4038		551		0.2137	0.9737	0.2468		575		0.0743	0.7333	0.8587		602		0.0143	0.1099	0.6383		552		0.5034	0.1785	0.0678		551	0.946	0.6053	--	0.2057
554		0.1609		0.246		601		0.0455	0.0432	0.3863		552		0.2074	0.9877	0.271		576		0.0715	0.7776	0.8293		603		0.0137	0.0908	0.5923		553		0.514	0.1745	0.0695		552	0.9227	0.6386	--	0.2119
555		0.156		0.2349		602		0.044	0.0357	0.3708		553		0.1962	0.9961	0.313		577		0.0683	0.8191	0.7819		604		0.013	0.0766	0.5479		554		0.5244	0.1687	0.0716		553	0.897	0.6793	--	0.2202
556		0.151		0.2268		603		0.0426	0.0293	0.357		554		0.1858	1	0.3542		578		0.0662	0.8792	0.7607		605		0.0122	0.0636	0.5056		555		0.5407	0.1641	0.0742		554	0.8398	0.72	--	0.2284
557		0.1451		0.2174		604		0.0411	0.0241	0.3447		555		0.1796	0.9695	0.3955		579		0.0642	0.9158	0.6728		606		0.0116	0.0545	0.4662		556		0.557	0.1581	0.0793		555	0.7761	0.7638	--	0.2378
558		0.1391		0.2073		605		0.0394	0.02	0.3338		556		0.1682	0.96	0.4452		580		0.061	0.9455	0.6212		607		0.011	0.0451	0.4309		557		0.5732	0.1537	0.0825		556	0.7305	0.8077	--	0.2472
559		0.1327		0.1973		606		0.038	0.0171	0.3241		557		0.1572	0.9377	0.4925		581		0.0585	0.9669	0.566		608		0.0104	0.0375	0.3973		558		0.5904	0.1477	0.0882		557	0.6673	0.8453	--	0.2558
560		0.1268		0.1902		607		0.0364	0.0153	0.3156		558		0.1528	0.9147	0.5349		582		0.0569	0.9844	0.5261		609		0.01	0.0311	0.3665		559		0.6126	0.1415	0.0956		558	0.602	0.8829	--	0.2643
561		0.124		0.1814		608		0.0347	0.0147	0.3082		559		0.1458	0.8932	0.5921		583		0.0553	1	0.4746		610		0.0094	0.0268	0.3393		560		0.6327	0.1348	0.1049		559	0.541	0.9248	--	0.2722
562		0.1211		0.1742		609		0.0332		0.3018		560		0.1374	0.8609	0.6403		584		0.0537	0.9941	0.4085		611		0.0089		0.3145		561		0.6552	0.1273	0.1152		560	0.4779	0.9389	--	0.2801
563		0.1162		0.1668		610		0.0316		0.297		561		0.1313	0.816	0.687		585		0.052	0.9896	0.3631		612		0.0084		0.2918		562		0.685	0.1214	0.1271		561	0.4298	0.953	--	0.2895
564		0.1113		0.1579		611		0.03		0.2939		562		0.1247	0.7825	0.7414		586		0.0503	0.984	0.3116		613		0.008		0.2714		563		0.7074	0.1152	0.1442		562	0.3836	0.9648	--	0.2989
565		0.1063		0.1524		612		0.029		0.2922		563		0.1186	0.7301	0.7877		587		0.0485	0.9464	0.2803		614		0.0076		0.2532		564		0.739	0.109	0.1624		563	0.3402	0.976	--	0.3094
566		0.1014		0.1442		613		0.0279		0.2917		564		0.1118	0.6771	0.8336		588		0.0464	0.9259	0.2399		615		0.007		0.2369		565		0.7735	0.1024	0.187		564	0.3006	0.9856	--	0.3199
567		0.0983		0.1394		614		0.0268		0.2923		565		0.1077	0.6285	0.877		589		0.0442	0.899	0.2063		616		0.0067		0.2226		566		0.8046	0.0967	0.2155		565	0.2655	0.9928	--	0.329
568		0.0948		0.1326		615		0.0256		0.294		566		0.1024	0.5945	0.9216		590		0.0422	0.8588	0.1738		617		0.0064		0.2099		567		0.8421	0.0907	0.2481		566	0.2358	1	--	0.3381
569		0.0902		0.1269		616		0.0246		0.2966		567		0.0976	0.5614	0.9457		591		0.0402	0.8267	0.1495		618		0.006		0.1985		568		0.8753	0.0855	0.2872		567	0.2106	0.9979	--	0.3457
570		0.0857		0.1218		617		0.0236		0.3001		568		0.0929	0.5193	0.9801		592		0.0387	0.7918	0.1275		619		0.0056		0.1882		569		0.91	0.0803	0.3331		568	0.1889	0.9894	--	0.3533
571		0.082		0.1164		618		0.0226		0.3049		569		0.0888	0.4707	1		593		0.0375	0.7543	0.1084		620		0.0052		0.1787		570		0.9396	0.075	0.3824		569	0.1694	0.9799	--	0.3625
572		0.0786		0.1124		619		0.0216		0.3103		570		0.0791	0.4265	0.964		594		0.0361	0.7283	0.0906		621		0.0049		0.1712		571		0.9647	0.0708	0.4423		570	0.1511	0.966	--	0.3717
573		0.0765		0.1065		620		0.021		0.3159		571		0.0755	0.384	0.9757		595		0.0342	0.6869	0.0762		622		0.0047		0.164		572		0.9861	0.0667	0.507		571	0.1336	0.9521	--	0.3832
574		0.0743		0.1025		621		0.02		0.3214		572		0.0736	0.3509	0.9909		596		0.0323	0.6348	0.0645		623		0.0045		0.1572		573		1	0.0628	0.5731		572	0.117	0.9259	--	0.3946
575		0.0713		0.0986		622		0.0193		0.3266		573		0.0714	0.3285	0.9857		597		0.031	0.6134	0.055		624		0.0041		0.1523		574		0.9981	0.0589	0.6446		573	0.1013	0.9009	--	0.4055
576		0.0687		0.095		623		0.0186		0.3315		574		0.0679	0.2962	0.9825		598		0.0296	0.5836	0.0462		625		0.0039		0.1491		575		0.9916	0.0558	0.7177		574	0.0864	0.8791	--	0.4164
577		0.0688		0.0916		624		0.0177		0.3361		575		0.0658	0.2707	0.9632		599		0.0277	0.5438	0.0393		626		0.0037		0.1446		576		0.9703	0.0527	0.785		575	0.0726	0.8608	--	0.4254
578		0.0678		0.0873		625		0.0168		0.3399		576		0.0627	0.2494	0.9578		600		0.0258	0.5203	0.0328		627		0.0035		0.1418		577		0.934	0.0493	0.8495		576	0.0603	0.8425	--	0.4344
579		0.0634		0.086		626		0.016		0.3426		577		0.0613	0.226	0.9413		601		0.0249	0.5059	0.0276		628		0.0034		0.1387		578		0.889	0.0466	0.9073		577	0.05	0.8194	--	0.4429
580		0.0594		0.082		627		0.0154		0.344		578		0.0591	0.2168	0.9145		602		0.0241	0.481	0.0241		629		0.0032		0.1362		579		0.8398	0.044	0.9476		578	0.042	0.7963	--	0.4514
581		0.0582		0.0787		628		0.0147		0.3444		579		0.0566	0.1979	0.8927		603		0.0229	0.4675	0.0205		630		0.003		0.1348		580		0.7747	0.0416	0.9818		579	0.0364	0.7756	--	0.4607
582		0.0568		0.0758		629		0.014		0.3432		580		0.055	0.1812	0.886		604		0.0217	0.4476	0.017		631		0.0029		0.1329		581		0.6979	0.0394	0.997		580	0.0324	0.755	--	0.4701
583		0.0534		0.0728		630		0.0134		0.3406		581		0.0536		0.8534		605		0.0204	0.4354	0.0151		632		0.0027		0.1318		582		0.6282	0.0373	1		581	0.0294	0.7336	--	0.4808
584		0.0503		0.0712		631		0.0126		0.3368		582		0.0504		0.811		606		0.0193	0.4161	0.0132		633		0.0026		0.131		583		0.5511	0.0352	0.9848		582	0.0268	0.7122	--	0.4915
585		0.0489		0.0685		632		0.0119		0.3325		583		0.0489		0.7953		607		0.0183	0.4031	0.0113		634		0.0025		0.1296		584		0.4793	0.0331	0.9582		583	0.0242	0.6916	--	0.5032
586		0.0476		0.0654		633		0.0115		0.3273		584		0.047		0.767		608		0.0174	0.3926	0.0096		635		0.0023		0.1285		585		0.4124	0.031	0.9149		584	0.0217	0.671	--	0.515
587		0.047		0.0635		634		0.0111		0.321		585		0.0461		0.7341		609		0.0166	0.3816	0.0089		636		0.0022		0.1274		586		0.3502	0.0289	0.8678		585	0.0195	0.6555	--	0.5258
588		0.0466		0.0617		635		0.0108		0.3134		586		0.0447		0.7011		610		0.0159	0.3778	0.0082		637		0.0021		0.1269		587		0.2934	0.0276	0.8131		586	0.0176	0.6399	--	0.5367
589		0.0465		0.0594		636		0.0105		0.3049		587		0.0422		0.6725		611		0.0152	0.3736	0.0075		638		0.002		0.126		588		0.2474	0.0259	0.7535		587	0.0161	0.6314	--	0.5453
590		0.046		0.0577		637		0.0101		0.2958		588		0.0405		0.6451		612		0.0145	0.3687	0.0068		639		0.0019		0.1244		589		0.2052	0.0244	0.6936		588	0.0149	0.623	--	0.5539
591		0.0437		0.0555		638		0.0096		0.2861		589		0.0393		0.6227		613		0.0137	0.3641	0.0066		640		0.0018		0.1228		590			0.0229	0.6366		589	0.0139	0.6166	--	0.5621
592		0.0415		0.0533		639		0.0092		0.276		590		0.038		0.5982		614		0.0129	0.3609	0.0065		641		0.0017		0.1213		591			0.0217	0.5811		590	0.013	0.6102	--	0.5703
593		0.0406		0.0519		640		0.0088		0.2656		591		0.0364		0.5755		615		0.0121	0.3589	0.0063		642		0.0017		0.1192		592			0.0206	0.5318		591	0.012	0.6041	--	0.5797
594		0.0396		0.0497		641		0.0085		0.2549		592		0.0346		0.5519		616		0.0114	0.3587			643		0.0016		0.1165		593			0.0199	0.4817		592	0.0111	0.598	--	0.5891
595		0.0376		0.0482		642		0.008		0.244		593		0.0336		0.5356		617		0.0108	0.3585			644		0.0015		0.114		594			0.0188	0.4427		593	0.0104	0.5925	--	0.5982
596		0.0357		0.0464		643		0.0076		0.2329		594		0.0323		0.5249		618		0.0102	0.3606			645		0.0014		0.1102		595			0.018	0.4026		594	0.0098	0.587	--	0.6073
597		0.0345		0.0446		644		0.0073		0.222		595		0.0311		0.5045		619		0.0095	0.3646			646		0.0014		0.1065		596			0.0173	0.3668		595	0.0094	0.5827	--	0.6148
598		0.0334		0.0435		645		0.007		0.2118		596		0.0291		0.4869		620		0.0089	0.3678			647		0.0013		0.1032		597			0.0165	0.3337		596	0.0096	0.5784	--	0.6222
599		0.0323		0.0419		646		0.0069		0.2023		597		0.028		0.4708		621		0.0085	0.3709			648		0.0013		0.0998		598			0.0156	0.3081		597	0.0102	0.573	--	0.6298
600		0.0313				647		0.0069		0.1932		598		0.0274		0.4587		622		0.0081	0.3738			649		0.0012		0.0959		599			0.0149	0.284		598	0.01	0.5676	--	0.6373
						648		0.0069		0.1841		599		0.0251		0.4479		623		0.0077	0.3766			650		0.0011		0.092		600			0.014	0.2648		599	0.0096	0.5589	--	0.6472
						649		0.0071		0.1755		600		0.0243		0.4383		624		0.0073	0.3789			651				0.0875		601			0.0134	0.2446		600	0.0093	0.5502	--	0.6571
						650		0.0071		0.1674		601		0.0232		0.431		625		0.0068	0.3809			652				0.0832		602			0.0127	0.2296		601	0.0089	0.5402	--	0.6684
						651		0.0071		0.1599		602		0.0225		0.4252		626		0.0063	0.3836			653				0.079		603			0.012	0.2145		602	0.0086	0.5302	--	0.6797
						652		0.0071		0.1525		603		0.0212		0.419		627		0.0062	0.3882			654				0.075		604			0.0115	0.2025		603	0.0082	0.522	--	0.6907
						653		0.0071		0.1454		604		0.0207		0.412		628		0.006	0.3908			655				0.0706		605			0.0111	0.1923		604	0.0077	0.5138	--	0.7017
						654		0.0071		0.1389		605		0.0201		0.4074		629		0.0055	0.3906			656				0.0657		606			0.0105	0.1812		605	0.0073	0.5062	--	0.7125
						655		0.0071		0.1326		606		0.0187		0.4032		630		0.0048	0.3902			657				0.0621		607			0.01	0.1705		606	0.0068	0.4986	--	0.7233
						656		0.0071		0.1267		607		0.0176		0.3998		631		0.0042	0.3872			658				0.0586		608			0.0095	0.1622		607	0.0064	0.489	--	0.7349
						657		0.0071		0.1215		608		0.0173		0.3933		632		0.004	0.3838			659				0.0548		609			0.009	0.1554		608	0.006	0.4794	--	0.7465
						658		0.0071		0.1168		609		0.0158		0.3914		633		0.0038	0.3805			660				0.0512		610			0.0085	0.1481		609	0.0055	0.4688	0.0461	0.7589
						659		0.0071		0.1125		610		0.0155		0.3854		634		0.0038	0.3789			661				0.0482		611			0.0082	0.1425		610	0.0051	0.4581	0.0515	0.7713
						660		0.0071		0.1083		611		0.015		0.3806		635		0.0037	0.3773			662				0.0445		612			0.0078	0.1388		611	0.0043	0.449	0.0569	0.7838
						661		0.0071		0.1044		612		0.0144		0.3806		636		0.0036	0.3699			663				0.0412		613			0.0075	0.1342		612	0.0029	0.4399	0.0623	0.7963
						662		0.0071		0.1009		613		0.0137		0.3783		637		0.0035	0.3648			664				0.0388		614			0.0071	0.1283		613	0.0023	0.4316	0.0677	0.8089
						663		0.0071		0.0976		614		0.0128		0.372		638		0.0033	0.3575			665				0.0362		615			0.0067	0.1264		614	0.002	0.4233	0.0732	0.8215
						664		0.0071		0.0946		615		0.0122		0.3648		639		0.0032	0.3493			666				0.0339		616			0.0064	0.1242		615	0.0016	0.4129	0.0786	0.8345
						665		0.0071		0.0915		616		0.0118		0.3675		640		0.0031	0.3417			667				0.0311		617			0.0058	0.1227		616	0.0012	0.4025	0.084	0.8475
						666		0.0071		0.0881		617		0.0111		0.3593		641		0.0029	0.3349			668				0.029		618			0.0056	0.1217		617	0.0007	0.3896	0.0895	0.8609
						667		0.0071		0.085		618		0.011		0.3537		642		0.0028	0.3284			669				0.0271		619			0.0053	0.1205		618	0.0003	0.3767	0.0963	0.8742
						668		0.0071		0.0823		619		0.0102		0.3468		643		0.0027	0.3164			670				0.0255		620			0.005	0.1205		619	0.0003	0.3628	0.1031	0.8872
						669		0.0071		0.0796		620		0.0096		0.3408		644		0.0026	0.3071			671				0.0236		621			0.0047	0.1206		620	0.0002	0.3489	0.1098	0.9003
						670		0.0071		0.0773		621		0.0095		0.335		645		0.0025	0.2996			672				0.0218		622			0.0045	0.1199		621	0.0002	0.3359	0.1166	0.9124
						671		0.0071		0.0755		622		0.0089		0.3252		646		0.0024	0.29			673				0.0206		623			0.0043	0.12		622	0.0001	0.3229	0.1234	0.9245
						672		0.0071		0.0741		623		0.0084		0.3158		647		0.0022	0.2767			674				0.0193		624			0.004	0.1207		623	0.0001	0.313	0.1316	0.9351
						673		0.0071		0.0728		624		0.008		0.3061		648		0.002	0.2657			675				0.0184		625			0.0038	0.1216		624	0	0.3031	0.1426	0.9456
						674		0.0071		0.0716		625		0.0075		0.2979		649			0.2588			676				0.0173		626			0.0037	0.1202		625	0	0.2959	0.1537	0.9541
						675		0.0071		0.0707		626		0.0075		0.2882		650			0.2504			677				0.0163		627			0.0036	0.1221		626	0	0.2888	0.1648	0.9627
						676		0.0071		0.0698		627		0.0073		0.2778		651			0.2409			678				0.0151		628			0.0034	0.1221		627	0	0.2812	0.1822	0.9692
						677		0.0071		0.0692		628		0.0066		0.2698		652			0.2354			679				0.0146		629			0.0033	0.1195		628	0	0.2737	0.1982	0.9756
						678		0.0071		0.0686		629		0.0069		0.2628		653			0.2232			680				0.0137		630			0.0031	0.1195		629	0	0.2649	0.2132	0.9798
						679		0.0071		0.0676		630		0.0066		0.2517		654			0.2121			681				0.0129		631			0.0029	0.1166		630	0	0.2561	0.2296	0.984
						680		0.0071		0.0666		631		0.0062		0.243		655			0.2026			682				0.0123		632			0.0027	0.114		631	0	0.249	0.247	0.9888
						681		0.0071		0.0657		632		0.0061		0.2326		656			0.1945			683				0.0117		633			0.0025	0.111		632	0	0.2418	0.2629	0.9935
						682		0.0071		0.0644		633		0.0056		0.2238		657			0.1866			684				0.011		634			0.0025	0.1084		633	0	0.2371	0.278	0.9967
						683		0.0071		0.0629		634		0.0054		0.2127		658			0.1791			685				0.0106		635			0.0024	0.1057		634	0	0.2324	0.297	1
						684		0.0071		0.0616		635		0.0051		0.2027		659			0.1726			686				0.0101		636			0.0023	0.0995		635	0	0.2267	0.3258	0.9986
						685		0.0071		0.0608		636		0.0052		0.1983		660			0.1671			687				0.0096		637			0.0022	0.096		636	0	0.2211	0.3502	0.9972
						686		0.0071		0.0602		637		0.0047		0.1889		661			0.1601			688				0.0092		638			0.002	0.0912		637	0	0.2128	0.3745	0.9927
						687		0.0071		0.0595		638		0.0046		0.1789		662			0.1557			689				0.0089		639			0.0019	0.0867		638	0	0.2045	0.4121	0.9881
						688		0.0071		0.0588		639		0.0047		0.1737		663			0.1504			690				0.0084		640			0.0019	0.0809		639	0	0.196	0.446	0.9827
						689		0.0071		0.058		640		0.0042		0.1669		664			0.1419			691				0.0081		641			0.0018	0.0766		640	0	0.1875	0.4712	0.9774
						690		0.0071		0.0572		641		0.0039		0.1585		665			0.1354			692				0.0078		642			0.0017	0.0718		641	0	0.1809	0.4963	0.9699
						691		0.0071		0.0568		642		0.0039		0.1487		666			0.1317			693				0.0076		643			0.0017	0.0675		642	0	0.1743	0.5254	0.9625
						692		0.0071		0.0563		643		0.0037		0.1455		667			0.1294			694				0.0073		644			0.0016	0.064		643	0	0.1691	0.5568	0.9489
						693		0.0071		0.0555		644		0.0037		0.139		668			0.1258			695				0.0071		645			0.0015	0.0598		644	0	0.164	0.5982	0.9352
						694		0.0071		0.0542		645		0.0032		0.1315		669			0.1204			696				0.0069		646			0.0014	0.0559		645	0	0.1601	0.646	0.911
						695		0.0071		0.0527		646		0.0033		0.1265		670			0.1174			697				0.0065		647			0.0014	0.0516		646	0	0.1562	0.695	0.8867
						696		0.0071		0.051		647		0.0032		0.1208		671			0.1141			698				0.0063		648			0.0013	0.0481		647	0	0.1524	0.7244	0.8647
						697		0.0071		0.0494		648		0.0031		0.1154		672			0.1101			699				0.006		649			0.0012	0.0452		648	0	0.1485	0.7537	0.8426
						698		0.0071		0.048		649		0.0029		0.1107		673			0.1068			700				0.006		650			0.0012	0.0415		649	0	0.1446	0.7768	0.8178
						699				0.0466		650		0.0028		0.1076		674			0.1055									651			0.0011	0.0386		650	0	0.1407	0.7998	0.7929
						700				0.0453		651		0.0027		0.1024		675			0.1042									652			0.0011	0.036		651	0	0.1368	0.8196	0.767
						701				0.044		652		0.0025		0.0981		676			0.0994									653			0.0011	0.0334		652	0	0.1329	0.8393	0.7411
						702				0.0425		653		0.0026		0.0936		677			0.0973									654			0.001	0.0309		653	0	0.1289	0.8595	0.7134
						703				0.0409		654		0.0022		0.0907		678			0.0962									655			0.001	0.029		654	0	0.125	0.8796	0.6858
						704				0.0396		655		0.0022		0.0875		679			0.0937									656			0.0009	0.0263		655	0	0.121	0.8986	0.6601
						705				0.0387		656		0.0022		0.084		680			0.0907									657			0.0009	0.0249		656	0	0.1171	0.9176	0.6343
						706				0.0379		657		0.002		0.0794		681			0.0909									658			0.0009	0.0234		657	0	0.1131	0.9326	0.5991
						707				0.0366		658		0.0019		0.0777		682			0.0911									659			0.0008	0.0218		658	0	0.1093	0.9475	0.5638
						708				0.0352		659		0.0019		0.0761		683			0.0884									660			0.0008	0.0205		659	0	0.107	0.9604	0.5332
						709				0.0338		660		0.0019		0.0739		684			0.0856									661			0.0009	0.0192		660	0	0.1046	0.9733	0.5025
						710				0.0326		661		0.0017		0.0709		685			0.0849									662			0.0009	0.018		661	0	0.1022	0.9808	0.467
						711				0.0314		662		0.0017		0.068		686			0.0843									663			0.0008	0.0167		662	0	0.0999	0.9883	0.4314
						712				0.0301		663		0.0016		0.0669		687			0.0827									664			0.0007	0.0159		663	0	0.0975	0.9942	0.387
						713				0.029		664		0.0016		0.0651		688			0.0809									665			0.0008	0.015		664	0	0.0951	1	0.3426
						714				0.028		665		0.0015		0.0621		689			0.0798									666			0.0008	0.0144		665	0	0.0928	0.9941	0.3158
						715				0.0269		666		0.0014		0.0613		690			0.0789									667			0.0007	0.0137		666	0	0.0904	0.9882	0.2889
						716				0.0257		667		0.0013		0.0595		691			0.0775									668			0.0007	0.0129		667	0		0.9788	0.2641
						717				0.0246		668		0.0015		0.0577		692			0.0756									669			0.0007	0.0127		668	0		0.9694	0.2393
						718				0.0238		669		0.0012		0.0567		693			0.0744									670			0.0007	0.012		669	0		0.9537	0.2181
						719				0.023		670		0.0012		0.0537		694			0.0739									671			0.0007	0.0113		670	0		0.9346	0.197
						720				0.0222		671		0.0013		0.0522		695			0.0732									672			0.0006	0.0105		671	0		0.9154	0.179
						721				0.0214		672		0.0012		0.0512		696			0.0718									673			0.0006	0.0104		672	0		0.8962	0.1611
						722				0.0206		673		0.001		0.05		697			0.0704									674			0.0006	0.0101		673	0.0001		0.8651	0.1445
						723				0.0199		674		0.0011		0.0471		698			0.0695									675			0.0006	0.0095		674	0.0001		0.834	0.1279
						724				0.0192		675		0.001		0.0467		699			0.0689									676			0.0006	0.0093		675	0.0002		0.8134	0.1125
						725				0.0187		676		0.0009		0.045		700			0.0675									677			0.0006	0.0091		676	0.0002		0.7928	0.097
						726				0.0184		677		0.0007		0.0436		701			0.0635									678			0.0005	0.0085		677	0.0002		0.7675	0.0839
						727				0.0181		678		0.0009		0.042		702			0.0628									679			0.0006	0.0082		678	0.0003		0.7421	0.0709
						728				0.0178		679		0.0009		0.0404		703			0.0621									680			0.0005	0.0081		679	0.0007		0.7228	0.0609
						729				0.0174		680		0.0009		0.0388		704			0.0605									681			0.0005	0.0081		680	0.0011		0.7034	0.0508
						730				0.0168		681		0.0009		0.0368		705			0.0586									682			0.0005	0.008		681	0.0016		0.6813	0.042
						731				0.0163		682		0.0008		0.036		706			0.0574									683			0.0005	0.0077		682	0.0019		0.6592	0.0333
						732				0.0157		683		0.0008		0.0351		707			0.0565									684			0.0005	0.0074		683	0.0023		0.6236	0.0279
						733				0.0149		684		0.0007		0.0337		708			0.0549									685			0.0005	0.0073		684	0.0027		0.5879	0.0226
						734				0.0141		685		0.0007		0.0329		709			0.0527									686			0.0005	0.007		685	0.0031		0.5695	0.0205
						735				0.0135		686		0.0007		0.0308		710			0.0512									687			0.0005	0.0065		686	0.0036		0.5511	0.0183
						736				0.013		687		0.0006		0.0297		711			0.0503									688			0.0005	0.0065		687	0.0041		0.5339	0.0164
						737				0.0126		688		0.0006		0.0291		712			0.049									689			0.0005	0.0067		688	0.0046		0.5168	0.0145
						738				0.0125		689		0.0006		0.0281		713			0.0466									690			0.0005	0.0066		689	0.0048		0.5014	0.0129
						739				0.0125		690		0.0006		0.0275		714			0.0447									691			0.0005	0.006		690	0.0048		0.4859	0.0114
						740				0.0124		691		0.0007		0.0259		715			0.0438									692			0.0005	0.0061		691	0.0045		0.4725	0.0104
						741				0.0122		692		0.0006		0.0248		716			0.0429									693			0.0005	0.0059		692	0.0041		0.4591	0.0094
						742				0.0118		693		0.0007		0.024		717			0.0414									694			0.0005	0.0058		693	0.0036		0.4476	0.0088
						743				0.0113		694		0.0005		0.0241		718			0.0398									695			0.0004	0.0056		694	0.0029		0.4361	0.0081
						744				0.0108		695		0.0005		0.0227		719			0.0385									696			0.0004	0.0054		695			0.4262	0.0075
						745				0.0102		696		0.0004		0.0225		720			0.0377									697			0.0005	0.0051		696			0.4162	0.0068
						746				0.0095		697		0.0006		0.0216		721			0.037									698			0.0004	0.005		697			0.4069	0.0058
						747				0.0087		698		0.0005		0.0208		722			0.0358									699			0.0004	0.0049		698			0.3976
						748				0.0079		699		0.0005		0.0198		723			0.0346															699			0.3886
												700		0.0004		0.0193		724			0.0336															700			0.3796
																		725			0.0328															701			0.3716
																		726			0.032															702			0.3635
																		727			0.0317															703			0.357
																		728			0.0315															704			0.3504
																		729			0.0297															705			0.3445
																		730			0.0267															706			0.3386
																		731			0.0266															707			0.3326
																		732			0.0265															708			0.3266
																		733			0.026															709			0.3209
																		734			0.0256															710			0.3151
																		735			0.025															711			0.3101
																		736			0.0242															712			0.3051
																		737			0.0234															713			0.3006
																		738			0.0228															714			0.2961
																		739			0.0221															715			0.2917
																		740			0.0215															716			0.2873
																		741			0.0211															717			0.283
																		742			0.0207															718			0.2788
																		743			0.0204															719			0.275
																		744			0.0201															720			0.2712
																		745			0.0199															721			0.2678
																		746			0.0197															722			0.2644
																		747			0.0195															723			0.261
																		748			0.0192															724			0.2577
																																				725			0.2541
																																				726			0.2506
																																				727			0.2467
																																				728			0.2429
																																				729			0.2389
																																				730			0.2349
																																				731			0.2314
																																				732			0.2278
																																				733			0.2244
																																				734			0.221
																																				735			0.217
																																				736			0.2129
																																				737			0.2082
																																				738			0.2034
																																				739			0.1986
																																				740			0.1938
																																				741			0.1892
																																				742			0.1846
																																				743			0.1797
																																				744			0.1749
																																				745			0.1697
																																				746			0.1645
																																				747			0.1596
																																				748			0.1547
																																				749			0.1504
																																				750			0.1461
																																				751			0.1419
																																				752			0.1378
																																				753			0.1335
																																				754			0.1291
																																				755			0.1249
																																				756			0.1206
																																				757			0.1165
																																				758			0.1125
																																				759			0.1088
																																				760			0.105
																																				761			0.1017
																																				762			0.0984
																																				763			0.0954
																																				764			0.0925
																																				765			0.09
																																				766			0.0875
																																				767			0.0853
																																				768			0.0831
																																				769			0.081
																																				770			0.0789
																																				771			0.077
																																				772			0.0751
																																				773			0.0735
																																				774			0.0718
																																				775			0.0703
																																				776			0.0688
																																				777			0.0673
																																				778			0.0658
																																				779			0.0642
																																				780			0.0626
																																				781			0.061
																																				782			0.0593
																																				783			0.0578
																																				784			0.0562
																																				785			0.0549
																																				786			0.0536
																																				787			0.0524
																																				788			0.0513
																																				789			0.0501
																																				790			0.0489
																																				791			0.0477
																																				792			0.0465
																																				793			0.0452
																																				794			0.0439
																																				795			0.0428
																																				796			0.0416
																																				797			0.0404
																																				798			0.0393
																																				799			0.0381
																																				800			0.0369
																																				801			0.0358
																																				802			0.0349
																																				803			0.034
																																				804			0.033
																																				805			0.0321
																																				806			0.0311
																																				807			0.0302
																																				808			0.0293
																																				809			0.0283
																																				810			0.0274

## Sheet: fig 1b and fig S12
miRFP670								miRFP703								miRFP709								miRFP713								miRFP720
Pre				Post				Pre				Post				Pre				Post				Pre				Post				Pre				Post
wavelength (nm)	Emission	wavelength (nm)	Excitaion	wavelength (nm)	Emission	wavelength (nm)	Excitation	wavelength (nm)	Emission	wavelength (nm)	Excitaion	wavelength (nm)	Emission	wavelength (nm)	Excitation	wavelength (nm)	Emission	wavelength (nm)	Excitaion	wavelength (nm)	Emission	wavelength (nm)	Excitation	wavelength (nm)	Emission	wavelength (nm)	Excitaion	wavelength (nm)	Emission	wavelength (nm)	Excitation	wavelength (nm)	Emission	wavelength (nm)	Excitaion	wavelength (nm)	Emission	wavelength (nm)	Excitation
620	0.16624	470	0.0815	560	0.02696	470	0.04592	610	0.2726	470	0.6438	560	0.4233	470	0.04635	610	0.6142	470	0.335	560	0.50422	470	0.1776	610	0.17335	470	0.02044	560	0.15054	470	0.12783	612.5	0.01869	472.5	0.00783	612.5	0.12678	472.5	0.03269
630	0.4143	480	0.1708	580	0.05499	480	0.10801	620	0.3574	480	0.8769	570	0.4301	480	0.08106	620	0.8069	480	0.4687	570	0.55359	480	0.31395	620	0.23828	480	0.0279	570	0.0982	480	0.23198	617.5	0.02068	477.5	0.00998	617.5	0.19252	477.5	0.04589
640	1.07273	490	0.1922	590	0.09557	490	0.12471	630	0.5206	490	0.7582	580	0.58675	490	0.09663	630	0.9809	490	0.4245	580	0.73244	490	0.36971	630	0.25247	490	0.0223	580	0.12384	490	0.27477	622.5	0.02699	482.5	0.01184	622.5	0.26791	482.5	0.0678
650	1.90115	500	0.2385	600	0.08909	500	0.13734	640	0.8136	500	0.7176	590	0.70288	500	0.1131	640	1.2664	500	0.4009	590	0.80057	500	0.41926	640	0.20338	500	0.01856	590	0.15593	500	0.31773	627.5	0.02801	487.5	0.01327	627.5	0.28355	487.5	0.0911
660	2.13881	510	0.3623	610	0.07772	510	0.17213	650	1.5826	510	0.9637	600	1.09274	510	0.15313	650	2.148	510	0.498	600	1.0278	510	0.55796	650	0.22628	510	0.01987	600	0.25144	510	0.42794	632.5	0.03013	492.5	0.01412	632.5	0.37203	492.5	0.11829
670	1.68015	520	0.512	620	0.06339	520	0.19029	660	2.5292	520	1.3115	610	1.52043	520	0.19393	660	3.2495	520	0.6262	610	1.21226	520	0.67772	660	0.27605	520	0.02229	610	0.39234	520	0.53724	637.5	0.03559	497.5	0.01245	637.5	0.531	497.5	0.12634
680	1.14294	530	0.7541	630	0.06801	530	0.23301	670	3.7301	530	1.9057	620	1.99804	530	0.24426	670	4.2809	530	0.8621	620	1.47471	530	0.84834	670	0.43063	530	0.03002	620	0.6781	530	0.69622	642.5	0.02977	502.5	0.01052	642.5	0.54303	502.5	0.1304
690	0.79492	540	1.1844	640	0.08583	540	0.29561	680	5.4013	540	2.984	630	2.32763	540	0.33563	680	5.3244	540	1.3099	630	1.62892	540	1.13003	680	0.82237	540	0.04369	630	0.99888	540	0.93414	647.5	0.03899	507.5	0.00915	647.5	0.79881	507.5	0.13624
700	0.56102	550	1.7741	650	0.12667	550	0.34864	690	7.579	550	4.6523	640	2.5361	550	0.44876	690	6.6871	550	1.964	640	1.80365	550	1.47227	690	1.47786	550	0.06427	640	1.307	550	1.22699	652.5	0.03596	512.5	0.00882	652.5	0.66277	512.5	0.14599
710	0.36936	560	2.6939	660	0.17763	560	0.47469	700	10.4315	560	7.3401	650	2.73129	560	0.6121	700	9.5311	560	3.0497	650	1.96615	560	1.95582	700	2.774	560	0.10077	650	1.45399	560	1.66095	657.5	0.05162	517.5	0.01082	657.5	0.76763	517.5	0.19258
720	0.13279	570	3.911	670	0.16158	570	0.62676	710	11.3651	570	10.4867	660	2.52386	570	0.76965	710	11.6925	570	4.3843	660	1.79023	570	2.41473	710	4.33401	570	0.15142	660	1.23619	570	2.07508	662.5	0.07155	522.5	0.01083	662.5	0.88548	522.5	0.20465
730	0.03466	580	5.4463	680	0.12146	580	0.7522	720	9.1638	580	14.5829	670	2.3778	580	0.95731	720	10.6191	580	6.0601	670	1.60114	580	2.99404	720	4.97873	580	0.21521	670	0.95169	580	2.52608	667.5	0.09073	527.5	0.01211	667.5	0.84972	527.5	0.22113
740	0.00686	590	7.1727	690	0.07798	590	0.75453	730	6.6778	590	19.9764	680	2.4562	590	1.17665	730	8.0686	590	8.1899	680	1.59357	590	3.6217	730	4.18771	590	0.29399	680	0.83046	590	2.95341	672.5	0.12282	532.5	0.01419	672.5	0.82087	532.5	0.2465
750	0.00282	600	7.4903	700	0.05048	600	0.65042	740	3.5068	600	23.5459	690	2.01689	600	1.21023	740	4.3289	600	9.5797	690	1.43186	600	3.63624	740	2.13916	600	0.35461	690	0.74982	600	2.93916	677.5	0.19914	537.5	0.01689	677.5	1	537.5	0.27826
760	0.00234	610	8.7352	710	0.03985	610	0.66055	750	1.0784	610	30.7596	700	1.47258	610	1.38628	750	1.2658	610	12.658	700	1.09729	610	4.06306	750	0.58071	610	0.50438	700	0.5712	610	3.35961	682.5	0.20386	542.5	0.01996	682.5	0.79012	542.5	0.30889
770	0.00259	620	10.7193	720	0.02112			760	0.2075	620	38.779	710	0.61438	620	1.57006	760	0.243	620	16.6276	710	0.46882	620	4.55883	760	0.10763	620	0.71178	710	0.14803	620	3.9117	687.5	0.23361	547.5	0.02459	687.5	0.70617	547.5	0.35567
780	0.00198	630	12.8323	730	0.00574			770	0.0448	630	45.4635	720	0.12618	630	1.7056	770	0.0533	630	20.0273	720	0.09106	630	4.9205	770	0.02332	630	0.92781	720	0.00736	630	4.23565	692.5	0.31985	552.5	0.02927	692.5	0.73664	552.5	0.38784
		640	14.1441	740	0.00282			780	0.0125	640	50.4095	730	0.02014	640	1.72468	780	0.0138	640	21.9406	730	0.01494	640	4.91857	780	0.00755	640	1.03404	730	0.0008	640	4.03183	697.5	0.33961	557.5	0.04173	697.5	0.55879	557.5	0.48618
		650	13.2006	750	0.00274			790	0.0075	650	55.7782	740	0.00672	650	1.6218	790	0.0071	650	23.5191	740	0.00488	650	4.44757	790	0.00494	650	1.10583	740	0.00028	650	3.35905	702.5	0.43741	562.5	0.05389	702.5	0.4559	562.5	0.57205
		660	11.1869	760	0.00231			800	0.0052	660	62.3267	750	0.00523			800	0.0056	660	26.2606	750	0.00401			800	0.00398	660	1.25883	750	0.00041			707.5	0.73477	567.5	0.06938	707.5	0.53517	567.5	0.62377
		670	7.5043	770	0.00222			810	0.0047	670	65.8254	760	0.00487			810	0.0047	670	28.4757	760	0.00395			810	0.00343	670	1.48808	760	0.00023			712.5	1	572.5	0.08391	712.5	0.55986	572.5	0.65618
				780	0.00279			820	0.0043			770	0.00437			820	0.0043			770	0.00415			820	0.00362			770	0.0004			717.5	0.5496	577.5	0.09216	717.5	0.24614	577.5	0.63861
																																722.5	0.55738	582.5	0.12641	722.5	0.23294	582.5	0.7572
																																727.5	0.39706	587.5	0.13908	727.5	0.16959	587.5	0.72486
																																732.5	0.14707	592.5	0.14871	732.5	0.07084	592.5	0.73757
																																737.5	0.06675	597.5	0.17683	737.5	0.03516	597.5	0.77272
																																742.5	0.01506	602.5	0.20846	742.5	0.00941	602.5	0.85666
																																747.5	0.00594	607.5	0.25013	747.5	0.00333	607.5	0.89606
																																752.5	0.000591087	612.5	0.28471	752.5	0.00057512	612.5	0.8998
																																757.5	0.000379414	617.5	0.34936	757.5	0.000392864	617.5	0.94638
																																762.5	0.000339476	622.5	0.42802	762.5	0.000417164	622.5	0.97632
																																767.5	0.000324832	627.5	0.43752	767.5	0.000516393	627.5	0.87426
																																772.5	0.000332819	632.5	0.59269	772.5	0.00043944	632.5	0.98922
																																777.5	0.000235636	637.5	0.7078	777.5	0.000340212	637.5	1
																																		642.5	0.79484			642.5	0.92705
																																		647.5	0.73444			647.5
																																		652.5	0.80435			652.5
																																		657.5	0.92294			657.5
																																		662.5	0.96064			662.5
																																		667.5	0.94648			667.5
																																		672.5	1			672.5

## Sheet: fig 1d and fig S14a
680 nm					690 nm					700 nm					710 nm					720 nm					740 nm					760 nm					780 nm					800 nm					850 nm
ph/s cm2	ratio red	err ratio red	ratio blue	err ratio blue	ph/s cm2	ratio red	err ratio red	ratio blue	err ratio blue	ph/s cm2	ratio red	err ratio red	ratio blue	err ratio blue	ph/s cm2	ratio red	err ratio red	ratio blue	err ratio blue	ph/s cm2	ratio red	err ratio red	ratio blue	err ratio blue	ph/s cm2	ratio red	err ratio red	ratio blue	err ratio blue	ph/s cm2	ratio red	err ratio red	ratio blue	err ratio blue	ph/s cm2	ratio red	err ratio red	ratio blue	err ratio blue	ph/s cm2	ratio red	err ratio red	ratio blue	err ratio blue	ph/s cm2	ratio red	err ratio red	ratio blue	err ratio blue
0	0.99111	0.01487	1.01607	0.02117	7.97864e+23	0.97432	0.01201	0.98046	0.01962	8.43609e+23	0.97237	0.01164	0.97656	0.01839	9.04374e+23	0.94738	0.01319	0.97355	0.04842	9.00585e+23	0.96754	0.01309	0.97245	0.01781	1.03698e+24	0.95403	0.01451	0.94703	0.01896	1.0374e+24	0.97655	0.01194	0.9698	0.01681	1.12281e+24	0.98743	0.01227	0.97688	0.01982	1.17895e+24	0.99007	0.01095	0.97848	0.01566	1.29164e+24	0.98723	0.01042	0.98365	0.01641
8.37461e+23	0.92058	0.01286	1.19299	0.03064	1.59573e+24	0.95865	0.01228	1.00652	0.01989	1.68722e+24	0.94861	0.01278	0.99492	0.02127	1.80875e+24	0.92145	0.01336	0.99196	0.02548	1.80117e+24	0.96787	0.01068	0.98897	0.02094	2.07397e+24	0.95796	0.01018	0.97577	0.01523	2.07479e+24	0.98081	0.01353	0.967	0.01516	2.24561e+24	0.97977	0.01047	0.96681	0.01711	2.35789e+24	0.99284	0.0108	0.97762	0.01807	2.58328e+24	0.9862	0.01181	0.97442	0.01749
1.67492e+24	0.91724	0.01433	1.21398	0.02636	2.39359e+24	0.94905	0.01419	1.02114	0.02263	2.53083e+24	0.94218	0.01445	1.03815	0.02573	2.71312e+24	0.93179	0.01208	1.00266	0.02059	2.70175e+24	0.94295	0.01344	0.99586	0.0263	3.11095e+24	0.98428	0.00957	1.0035	0.01694	3.11219e+24	0.98503	0.01372	0.98026	0.0165	3.36842e+24	0.98833	0.01343	0.97757	0.01717	3.53684e+24	0.99233	0.00987	0.9762	0.01788	3.87492e+24	0.98801	0.01542	0.97759	0.01762
2.09365e+24	0.90977	0.01316	1.24826	0.02638	3.19146e+24	0.93897	0.01434	1.06949	0.02262	3.37444e+24	0.93288	0.01516	1.07844	0.02436	3.61749e+24	0.91624	0.0132	1.06288	0.02793	3.60234e+24	0.93398	0.01596	1.01062	0.02367	4.14794e+24	0.98049	0.01338	0.99711	0.01965	4.14958e+24	0.98654	0.01313	0.9892	0.01421	4.49123e+24	0.99003	0.01159	0.99037	0.01742	4.71579e+24	0.98988	0.01039	0.97913	0.01605	3.87492e+24	0.98387	0.01126	1.06097	0.02024
2.51238e+24	0.90095	0.01204	1.29636	0.02903	3.98932e+24	0.92051	0.014	1.11399	0.02585	4.21805e+24	0.91638	0.01138	1.10647	0.02205	4.52187e+24	0.89571	0.01569	1.11426	0.0297	4.50292e+24	0.9416	0.01344	1.01496	0.0186	5.18492e+24	0.95805	0.01171	1.0177	0.02134	5.18698e+24	0.97577	0.01514	0.97221	0.01932	5.61404e+24	0.98689	0.01067	0.98899	0.01662	5.89474e+24	0.98554	0.01123	0.98294	0.01619	5.16656e+24	0.95015	0.01238	1.26539	0.02517
2.93111e+24	0.89624	0.01114	1.35193	0.02547	7.97864e+24	0.83515	0.01241	1.49613	0.03573	8.43609e+24	0.82624	0.01274	1.58568	0.03385	9.04374e+24	0.82723	0.01246	1.48538	0.03829	9.00585e+24	0.86415	0.01216	1.46213	0.03332	1.03698e+25	0.90989	0.01366	1.2836	0.03532	1.0374e+25	0.96874	0.01062	1.07908	0.02898	1.12281e+25	0.97615	0.01637	1.04755	0.03826	1.17895e+25	0.98133	0.01162	0.98412	0.01566	6.4582e+24	0.988	0.01285	0.97881	0.01889
3.34985e+24	0.88335	0.01149	1.42068	0.03065	1.1968e+25	0.72753	0.01175	2.11954	0.05001	1.05451e+25	0.74928	0.0116	1.86732	0.0398	1.80875e+25	0.63607	0.01007	2.56797	0.06102	1.80117e+25	0.67837	0.01093	2.53507	0.05515	2.07397e+25	0.79177	0.01192	1.90892	0.05899	2.07479e+25	0.8974	0.01341	1.58577	0.03692	2.24561e+25	0.92817	0.01121	1.42775	0.03174	2.35789e+25	0.9666	0.01172	1.12433	0.02318	1.29164e+25	0.99269	0.01315	0.97498	0.01857
3.76858e+24	0.87326	0.01448	1.46725	0.03309	1.59573e+25	0.62967	0.01118	2.65684	0.06225	1.26541e+25	0.70039	0.01085	2.1715	0.04604	2.71312e+25	0.49376	0.00797	3.16487	0.06346	2.70175e+25	0.50123	0.01055	3.39836	0.07626	3.11095e+25	0.62405	0.01397	2.82985	0.08485	3.11219e+25	0.73727	0.01291	2.52245	0.07032	3.36842e+25	0.80526	0.01166	2.09768	0.05726	3.53684e+25	0.90675	0.0104	1.475	0.03646	2.58328e+25	0.98484	0.01261	0.98206	0.01615
4.18731e+24	0.86041	0.01244	1.53052	0.03195	1.99466e+25	0.54987	0.01048	3.10679	0.06674	1.47632e+25	0.65094	0.00976	2.33089	0.05402	3.61749e+25	0.42249	0.0083	3.42582	0.07997	3.60234e+25	0.39705	0.00844	3.79935	0.07337	4.14794e+25	0.50954	0.01196	3.3697	0.07779	4.14958e+25	0.59786	0.01159	3.11129	0.07783	4.49123e+25	0.66533	0.01448	2.7008	0.07768	4.71579e+25	0.80865	0.01376	2.01338	0.05695	3.87492e+25	0.97553	0.01109	1.06109	0.01833
8.37461e+24	0.74388	0.01104	2.25823	0.04387	2.39359e+25	0.4725	0.00791	3.45329	0.06999	1.68722e+25	0.60248	0.00996	2.72141	0.05655	4.52187e+25	0.35857	0.00715	3.41244	0.06942	4.50292e+25	0.34005	0.00755	3.95324	0.07643	5.18492e+25	0.45509	0.01181	3.42572	0.085	5.18698e+25	0.4929	0.01261	3.48671	0.09368	5.61404e+25	0.54586	0.01187	3.15279	0.07287	5.89474e+25	0.6653	0.01608	2.59891	0.08601	5.16656e+25	0.98821	0.01007	0.98015	0.01473
1.25619e+25	0.62274	0.01059	2.97668	0.06422	2.79252e+25	0.41557	0.00762	3.68488	0.07396	2.10902e+25	0.53867	0.0105	2.94292	0.07384	5.65234e+25	0.32072	0.007	3.48193	0.07197	5.62865e+25	0.27284	0.00663	3.96921	0.08012	6.48115e+25	0.39438	0.01161	3.56576	0.0897	6.48373e+25	0.39532	0.0102	3.67431	0.07486	7.01754e+25	0.46488	0.01084	3.16692	0.06387	7.36842e+25	0.59275	0.01556	2.69909	0.08291	6.4582e+25	0.92083	0.01123	1.4629	0.0344
1.67492e+25	0.52273	0.01038	3.31713	0.05897	3.19146e+25	0.38588	0.00647	3.68452	0.07025	2.53083e+25	0.47119	0.00887	3.18177	0.06866	6.7828e+25	0.30702	0.00577	3.34012	0.06082	6.75439e+25	0.20682	0.00561	3.86664	0.06058	7.77738e+25	0.36194	0.01044	3.41304	0.07569	7.78047e+25	0.35842	0.01105	3.43004	0.07933	8.42105e+25	0.38297	0.00914	3.15591	0.05437	8.84211e+25	0.51677	0.01566	2.75267	0.0719	8.07276e+25	0.8579	0.01265	1.77731	0.05131
2.09365e+25	0.46127	0.00979	3.51205	0.07592	3.59039e+25	0.35664	0.00717	3.62632	0.06479	2.95263e+25	0.42164	0.00911	3.33525	0.08203	7.91327e+25	0.28618	0.0061	3.10275	0.05668	7.88012e+25	0.30536	0.00695	3.0646	0.06339	9.07361e+25	0.33826	0.00755	3.22608	0.05381	9.07722e+25	0.31371	0.00904	3.26481	0.06764	9.82456e+25	0.36496	0.01036	2.76419	0.05849	1.03158e+26	0.46899	0.01253	2.6117	0.0523	9.68731e+25	0.80009	0.01409	1.96991	0.05615
2.51238e+25	0.4074	0.00719	3.62071	0.06932	3.98932e+25	0.32687	0.00592	3.7232	0.06132	3.37444e+25	0.39701	0.007	3.33989	0.07236	9.04374e+25	0.27925	0.0054	2.94324	0.05366	7.88012e+25	0.29593	0.00548	3.15591	0.06001	1.03698e+26	0.31954	0.00703	3.02325	0.06001	1.0374e+26	0.29117	0.00725	3.06123	0.05269	1.12281e+26	0.36175	0.00967	2.5432	0.04585	1.17895e+26	0.43038	0.01338	2.49901	0.05365	1.13019e+26	0.72404	0.01312	2.26967	0.06469
2.93111e+25	0.35976	0.00761	3.69061	0.06352	4.98665e+25	0.2983	0.0059	3.48714	0.06268	3.79624e+25	0.37829	0.00807	3.35452	0.07028	1.35656e+26	0.25032	0.00515	2.36136	0.04373	9.00585e+25	0.28343	0.00585	2.95068	0.04805																					1.29164e+26	0.62045	0.014	2.53408	0.07131
3.34985e+25	0.32379	0.00747	3.61621	0.0645	5.98398e+25	0.2734	0.00477	3.31038	0.05626	4.21805e+25	0.34747	0.00698	3.40191	0.07375						1.35088e+26	0.25698	0.0056	2.36122	0.04521																					1.93746e+26	0.45612	0.01414	2.50815	0.06415
3.76858e+25	0.3096	0.00639	3.5285	0.06861	6.98131e+25	0.24687	0.00441	2.99088	0.051	5.27256e+25	0.31461	0.00701	3.32772	0.0675
4.18731e+25	0.2919	0.00475	3.41591	0.04645	7.97864e+25	0.23729	0.00411	2.83787	0.04802	6.32707e+25	0.294	0.00487	3.26552	0.05809
5.23413e+25	0.25918	0.00538	3.15765	0.05675	9.9733e+25	0.22286	0.00534	2.46314	0.04667	7.38158e+25	0.27864	0.00541	3.02112	0.04974
6.28096e+25	0.24466	0.00502	2.87864	0.04735	1.1968e+26	0.2111	0.00454	2.31855	0.04171	8.43609e+25	0.26888	0.00446	2.85141	0.05317
7.32779e+25	0.21859	0.00483	2.70762	0.04493	1.59573e+26	0.20428	0.00349	2.07584	0.03287	1.26541e+26	0.23623	0.00448	2.2907	0.04512
8.37461e+25	0.21564	0.00423	2.53809	0.0455
1.04683e+26	0.19501	0.00491	2.23207	0.04487
1.25619e+26	0.18278	0.00371	2.06618	0.03695
1.67492e+26	0.1744	0.00289	1.8237	0.03148
[truncated: 5 more columns]

## Sheet: fig 1e and fig S14b
miRFP670					miRFP703					miRFP709					miRFP713					miRFP720
wavelength	ratio red	err ratio red	ratio blue	err ratio blue	wavelength	ratio red	err ratio red	ratio blue	err ratio blue	wavelength	ratio red	err ratio red	ratio blue	err ratio blue	wavelength	ratio red	err ratio red	ratio blue	err ratio blue	wavelength	ratio red	err ratio red	ratio blue	err ratio blue
680	0.8306	0.0106	1.60293	0.03737	680	0.51635	0.01439	3.73899	0.15904	680	0.59633	0.01483	2.10778	0.0762	680	0.25413	0.00154	3.87341	0.04563	680	0.63736	0.01014	2.04125	0.08928
690	0.82632	0.00982	1.55442	0.0337	690	0.42412	0.01089	3.96615	0.14707	690	0.4783	0.01141	2.30131	0.08992	690	0.1388	0.00149	4.6959	0.06848	690	0.54472	0.01208	2.43216	0.12731
700	0.91884	0.01002	1.28881	0.02849	700	0.46925	0.01208	3.80622	0.15977	700	0.52495	0.01219	2.16451	0.07546	700	0.18975	0.00114	4.1838	0.05032	700	0.5607	0.01337	2.13248	0.13048
710	0.9741	0.01225	1.11033	0.02482	710	0.56154	0.0117	3.18784	0.10797	710	0.5904	0.01305	1.92293	0.0616	710	0.22788	0.00155	3.98646	0.04597	710	0.58823	0.01327	1.85999	0.12031
720	0.99748	0.01622	1.04415	0.02918	720	0.72878	0.01636	2.57481	0.13327	720	0.72135	0.01429	1.6243	0.0446	720	0.31154	0.00246	3.49718	0.04552	720	0.68475	0.01128	1.67634	0.10017
730	1.00334	0.01553	0.99717	0.02155	730	0.87808	0.01515	1.63577	0.05705	730	0.85995	0.01918	1.33453	0.05815	730	0.48285	0.00358	2.77877	0.03866	730	0.70268	0.00961	1.34726	0.06886
740	1.00016	0.01387	0.98832	0.02064	740	0.95876	0.01707	1.22438	0.04107	740	0.94572	0.02167	1.12197	0.03179	740	0.67265	0.00377	1.71741	0.02459	740	0.81673	0.01549	1.01787	0.07164
750	1.00664	0.01757	0.99374	0.0229	750	0.98543	0.02331	1.09532	0.06533	750	0.97979	0.02107	1.03534	0.03597	750	0.77547	0.00486	1.24203	0.0197	750	0.70838	0.01552	0.95759	0.03246
760	1.00516	0.01587	0.97979	0.02345	760	0.99075	0.02134	1.0269	0.03512	760	0.99302	0.02152	1.01413	0.03526	760	0.81908	0.00483	1.07124	0.01746	760	0.85756	0.01269	1.01537	0.27263
770	1.00285	0.01494	0.99872	0.02376	770	0.99157	0.01925	0.99501	0.04688	770	0.99064	0.02208	1.00358	0.03185	770	0.8265	0.00504	1.02961	0.01737	770	0.85098	0.01234	0.99218	0.08162
780	1.00421	0.01411	1.00306	0.02837	780	0.99429	0.02063	1.00275	0.05161	780	0.99476	0.02334	0.98387	0.03094	780	0.82156	0.00355	0.99444	0.01525	780	0.85647	0.01278	1.01705	0.05193
790	1.00041	0.01205	0.98523	0.02603	790	0.99684	0.02082	0.99406	0.03847	790	0.99545	0.02572	0.9775	0.02473	790	0.82567	0.00372	0.9976	0.01576	790	0.84058	0.01147	0.98535	0.03902
800	1.00132	0.01297	0.98419	0.02569	800	1.00012	0.02008	0.97321	0.03962	800	0.99671	0.02116	0.98802	0.02653	800	0.782	0.00495	0.96503	0.01703	800	0.87	0.01095	0.98262	0.03902

## Sheet: fig 1f and fig S17
Red channel						Red channel
	PC@750	err	PC@405	err			PC@750	err	PC@405	err
miRFP720	0.51952	0.00964	0.58879	0.00685		miRFP720	4.30221	0.12807	1.89603	0.03203
miRFP713	0.26984	0.00313	0.2856	0.00218		miRFP713	7.84636	0.09263	2.92695	0.03115
miRFP709	0.26523	0.00724	0.41005	0.00724		miRFP709	3.88102	0.07442	1.6732	0.02976
miRFP703	0.3043	0.01071	0.47545	0.00754		miRFP703	7.57747	0.13739	2.84922	0.05374
miRFP670	0.12022	0.00432	0.37331	0.00696		miRFP670	3.48512	0.07474	2.28302	0.03949

## Sheet: fig 1g and fig S18
Line profile over the axial dimension
x (um)	PC 775 nm (120 fs) [a.u.]	PC 775 nm (120 fs) norml	x (um)	PC 405 (cw) [a.u.]	PC 405 (cw) norm	x (um)	PC 775 nm (700 ps) [a.u.]	PC 775 nm (700 ps) norm
0	0.54605	0.25964	0	0.00395	0.000784769	1	1.32152	0.46256
1.0007	1.1886	0.56517	1.0007	0.13596	0.02701	1.9999	1.27446	0.44608
2.0014	1.76272	0.83817	2.0014	1.33158	0.26455	2.9999	1.13758	0.39817
3.0021	2.24649	1.0682	3.0021	1.72719	0.34315	3.9998	1.11603	0.39063
4.0029	2.18772	1.04025	4.0029	1.47632	0.29331	4.9997	1.09858	0.38452
5.0036	2.06754	0.98311	5.0036	1.20044	0.2385	5.9996	1.07693	0.37694
6.0043	2.08991	0.99374	6.0043	1.17763	0.23397	6.9996	1.05583	0.36956
7.005	2.03553	0.96789	7.005	1.04474	0.20756	7.9995	1.0668	0.3734
8.0057	1.925	0.91533	8.0057	1.00175	0.19902	8.9994	1.17235	0.41034
9.0064	1.80044	0.8561	9.0064	1.00746	0.20016	9.9994	1.32422	0.4635
10.0072	1.74254	0.82857	10.0072	1.04211	0.20704	10.9993	1.52019	0.53209
11.0079	1.7386	0.8267	11.0079	1.16623	0.2317	11.9992	1.86535	0.65291
12.0086	1.73421	0.82461	12.0086	1.55132	0.30821	12.9991	2.20042	0.77019
13.0093	1.7636	0.83858	13.0093	2.4057	0.47795	13.9991	2.71542	0.95044
14.01	1.925	0.91533	14.01	3.92719	0.78024	14.999	2.857	1
15.0107	2.10307	1	15.0107	5.03333	1	15.9989	2.41712	0.84603
16.0114	1.89518	0.90115	16.0114	4.00746	0.79618	16.9989	1.68886	0.59113
17.0122	1.43289	0.68133	17.0122	2.21974	0.44101	17.9988	1.11921	0.39174
18.0129	1.13947	0.54181	18.0129	1.29693	0.25767	18.9987	0.84756	0.29666
19.0136	0.94693	0.45026	19.0136	0.96447	0.19162	19.9986	0.64624	0.2262
20.0143	0.86886	0.41314	20.0143	0.76096	0.15118	20.9986	0.45352	0.15874
21.015	0.75439	0.35871	21.015	0.58026	0.11528	21.9985	0.28386	0.09936
22.0157	0.60789	0.28905	22.0157	0.44298	0.08801	22.9984	0.18414	0.06445
23.0164	0.51754	0.24609	23.0164	0.31009	0.06161	23.9984	0.10345	0.03621
24.0172	0.39474	0.1877	24.0172	0.2364	0.04697	24.9983	0.07003	0.02451
25.0179	0.32544	0.15475	25.0179	0.1557	0.03093	25.9982	0.04757	0.01665
26.0186	0.2614	0.12429	26.0186	0.12632	0.0251	26.9981	0.03214	0.01125
27.0193	0.19561	0.09301	27.0193	0.09605	0.01908	27.9981	0.02036	0.00713
28.02	0.1386	0.0659	28.02	0.07544	0.01499	28.998	0.0152	0.00532
29.0207	0.10351	0.04922	29.0207	0.05877	0.01168	29.9979	0.01308	0.00458
30.0215	0.07851	0.03733	30.0215	0.0386	0.00767	30.9979	0.0099	0.00347
						--
