# Supplementary material for: Blue-shift photoconversion of near-infrared fluorescent proteins for labeling and tracking in living cells and organisms
Source: Nat Commun. 2023 Dec 19;14:8402. doi: 10.1038/s41467-023-44054-9 (PMC10730883; doi:10.1038/s41467-023-44054-9)
Supplement: Supplementary file 4 — Source Data [file 41467_2023_44054_MOESM4_ESM.zip › source_data/fig2.xlsx]

## Sheet: fig 2a
miRFP670																				miRFP703																				miRFP713
IRF				Befor PC								After PC								IRF				Befor PC								After PC								IRF				Befor PC
t (ns)	irf	irf norm		t (ns)	lifetime	lifetime norm	t (ns)	fit	fit norm	residue		t (ns)	lifetime	lifetime norm	t (ns)	fit	fit norm	residue		t (ns)	irf	irf norm		t (ns)	lifetime	lifetime norm	t (ns)	fit	fit norm	residue		t (ns)	lifetime	lifetime norm	t (ns)	fit	fit norm	residue		t (ns)	irf	irf norm		t (ns)	lifetime	lifetime norm	t (ns)	fit	fit norm
1.26061	0	0		0.04848	189	0.000310407	0.14545	235.197	0.000387008	0.99747		0.04848	195	0.00584	0.14545	257.75	0.00791	-4.08353		1.16364	0	0		0.04848	119	7.31867e-05	0.33939	143.756	8.87956e-05	-0.14735		0.04848	243	0.00135	0.33939	408.874	0.00234	-10.4695		0.9697	0	0		0.04848	250	0.000174906	0.24242	292.051	0.00020452
1.35758	967.027	0.02939		0.14545	251	0.000412234	0.24242	228.546	0.000376065	-1.57088		0.14545	200	0.00599	0.24242	253.955	0.00779	-4.13963		1.26061	182.915	0.000112852		0.14545	122	7.50318e-05	0.43636	143.718	8.87719e-05	-1.48345		0.14545	247	0.00137	0.43636	406.315	0.00232	-9.07405		1.06667	0	0		0.14545	237	0.000165811	0.33939	292.023	0.0002045
1.45455	5994.88	0.1822		0.24242	206	0.000338327	0.33939	222.367	0.000365897	-3.40999		0.24242	196	0.00587	0.33939	250.319	0.00768	-5.24126		1.35758	22332.2	0.01378		0.24242	118	7.25717e-05	0.53333	143.684	8.8751e-05	-0.65888		0.24242	248	0.00138	0.53333	403.908	0.00231	-9.73399		1.16364	5.23417e-14	3.67422e-20		0.24242	268	0.000187499	0.43636	291.998	0.000204483
1.55152	23073.4	0.70127		0.33939	177	0.000290699	0.43636	216.625	0.000356449	0.49273		0.33939	180	0.00539	0.43636	246.835	0.00757	-5.89299		1.45455	326324	0.20133		0.33939	142	8.73321e-05	0.6303	143.654	8.87326e-05	-1.10559		0.33939	245	0.00136	0.6303	401.644	0.0023	-10.6075		1.26061	206.881	0.000145224		0.33939	245	0.000171408	0.53333	291.975	0.000204467
1.64848	32902.1	1		0.43636	224	0.00036789	0.53333	211.291	0.000347671	-2.49525		0.43636	170	0.00509	0.53333	243.498	0.00747	-3.7986		1.55152	1.62083e+06	1		0.43636	127	7.81068e-05	0.72727	143.628	8.87164e-05	-1.38131		0.43636	260	0.00144	0.72727	399.516	0.00228	-9.29261		1.35758	21778.1	0.01529		0.43636	268	0.000187499	0.6303	291.956	0.000204453
1.74545	11513	0.34992		0.53333	178	0.000292341	0.6303	206.334	0.000339515	-1.96283		0.53333	191	0.00572	0.6303	240.3	0.00737	-3.64915		1.64848	1.42233e+06	0.87753		0.53333	136	8.3642e-05	0.82424	143.604	8.8702e-05	-0.8297		0.53333	250	0.00139	0.82424	397.514	0.00227	-8.14024		1.45455	305598	0.21452		0.53333	271	0.000189598	0.72727	291.938	0.000204441
1.84242	1659.74	0.05044		0.6303	180	0.000295626	0.72727	201.729	0.000331937	-2.6874		0.6303	190	0.00569	0.72727	237.236	0.00728	-4.70463		1.74545	426281	0.263		0.6303	131	8.05669e-05	0.92121	143.584	8.86894e-05	-2.25361		0.6303	238	0.00132	0.92121	395.631	0.00226	-12.1262		1.55152	1.42457e+06	1		0.6303	267	0.000186799	0.82424	291.923	0.00020443
1.93939	0	0		0.72727	167	0.000274275	0.82424	197.45	0.000324896	-2.96067		0.72727	175	0.00524	0.82424	234.301	0.00719	-3.54161		1.84242	104786	0.06465		0.72727	128	7.87219e-05	1.01818	143.566	8.86782e-05	-2.9827		0.72727	252	0.0014	1.01818	393.86	0.00225	-10.8046		1.64848	1.16987e+06	0.82121		0.72727	262	0.000183301	0.92121	291.909	0.000204421
2.03636	0	0		0.82424	160	0.000262778	0.92121	193.474	0.000318354	-2.38691		0.82424	186	0.00557	0.92121	231.489	0.0071	-3.58441		1.93939	15946.9	0.00984		0.82424	134	8.24119e-05	1.11515	143.55	8.86684e-05	-3.53342		0.82424	265	0.00147	1.11515	392.195	0.00224	-9.82412		1.74545	356658	0.25036		0.82424	248	0.000173507	1.01818	291.897	0.000204412
2.13333	0	0		0.92121	163	0.000267706	1.01818	189.78	0.000312276	-4.20718		0.92121	183	0.00548	1.01818	228.795	0.00702	-3.97955		2.03636	6069.14	0.00374		0.92121	119	7.31867e-05	1.21212	242.192	0.000149598	-2.07359		0.92121	217	0.0012	1.21212	752.347	0.0043	-6.31173		1.84242	78118.4	0.05484		0.92121	237	0.000165811	1.11515	291.887	0.000204405
2.2303	0	0		1.01818	140	0.000229931	1.11515	186.348	0.000306628	-4.52216		1.01818	176	0.00527	1.11515	226.213	0.00694	-3.36068		2.13333	0	0		1.01818	112	6.88816e-05	1.30909	12270.2	0.00758	-1.75776		1.01818	230	0.00128	1.30909	7669.52	0.04383	2.31544		1.93939	11740.3	0.00824		1.01818	227	0.000158814	1.21212	404.55	0.000283302
				1.11515	134	0.000220077	1.21212	195.059	0.000320962	-3.12719		1.11515	181	0.00542	1.21212	223.74	0.00687	-3.94515		2.2303	0	0		1.11515	107	6.58065e-05	1.40606	186186	0.115	0.89733		1.11515	240	0.00133	1.40606	49826.6	0.28474	13.4767		2.03636	1534.87	0.00108		1.11515	252	0.000176305	1.30909	12248.9	0.00858
				1.21212	156	0.000256209	1.30909	3718.41	0.00612	-2.68931		1.21212	172	0.00515	1.30909	741.027	0.02274	-1.94256						1.21212	212	0.000130383	1.50303	1.02838e+06	0.63521	5.64148		1.21212	598	0.00332	1.50303	149747	0.85574	23.1368		2.13333	0	0		1.21212	349	0.000244168	1.40606	176929	0.1239
				1.30909	3558	0.00584	1.40606	55220.7	0.09086	-0.9196		1.30909	690	0.02066	1.40606	3880.11	0.11907	1.52078						1.30909	12077	0.00743	1.6	1.61895e+06	1	5.5088		1.30909	7875	0.04367	1.6	174992	1	12.5759		2.2303	0	0		1.30909	11959	0.00837	1.50303	926847	0.64906
				1.40606	55005	0.09034	1.50303	331585	0.54561	2.54677		1.40606	3976	0.11902	1.50303	15715.7	0.48228	7.09757						1.40606	186574	0.11475	1.69697	1.57327e+06	0.97178	1.1444		1.40606	52927	0.2935	1.69697	154634	0.88367	-2.03803						1.40606	176237	0.1233	1.6	1.42798e+06	1
				1.50303	333055	0.547	1.6	573701	0.944	3.53676		1.50303	16631	0.49786	1.6	31030.5	0.95226	9.39917						1.50303	1034119	0.636	1.79394	1.36589e+06	0.84369	-1.4357		1.50303	158972	0.88155	1.79394	131043	0.74885	-8.68867						1.50303	927101	0.64862	1.69697	1.41299e+06	0.9895
				1.6	576386	0.94664	1.69697	607731	1	1.46932		1.6	32731	0.97982	1.69697	32586	1	4.48079						1.6	1625978	1	1.89091	1.14938e+06	0.70995	-1.10976		1.6	180332	1	1.89091	110589	0.63197	-9.02693						1.6	1429341	1	1.79394	1.24902e+06	0.87467
				1.69697	608878	1	1.79394	575963	0.94773	0.11336		1.69697	33405	1	1.79394	28792.1	0.88357	-0.75095						1.69697	1574708	0.96847	1.98788	966829	0.59719	-2.51389		1.69697	153835	0.85307	1.98788	94215.5	0.5384	-7.24771						1.69697	1413112	0.98865	1.89091	1.07343e+06	0.75171
				1.79394	576049	0.94608	1.89091	527190	0.86747	0.68925		1.79394	28665	0.85811	1.89091	24868.5	0.76316	-2.48933						1.79394	1364213	0.83901	2.08485	813526	0.5025	-3.19095		1.79394	127935	0.70944	2.08485	81104.2	0.46347	-5.72897						1.79394	1249305	0.87404	1.98788	918387	0.64314
				1.89091	527691	0.86666	1.98788	482094	0.79327	-1.24887		1.89091	24479	0.73279	1.98788	21685.1	0.66547	-3.49823						1.89091	1148190	0.70615	2.18182	687034	0.42437	-2.67817		1.89091	107628	0.59683	2.18182	70527.8	0.40304	-0.77988						1.89091	1075595	0.75251	2.08485	785493	0.55007
				1.98788	481228	0.79035	2.08485	439964	0.72394	0.27717		1.98788	21176	0.63392	2.08485	19089.2	0.58581	-3.23799						1.98788	964360	0.5931	2.27879	582254	0.35965	-1.79377		1.98788	92017	0.51026	2.27879	61926.4	0.35388	1.02116						1.98788	919360	0.64321	2.18182	672236	0.47076
				2.08485	440148	0.72288	2.18182	402039	0.66154	-1.99071		2.08485	18647	0.55821	2.18182	16960.2	0.52047	-2.40365						2.08485	810653	0.49856	2.37576	495117	0.30583	-0.73685		2.08485	79489	0.44079	2.37576	54868.6	0.31355	4.98163						2.08485	784924	0.54915	2.27879	575665	0.40313
				2.18182	400779	0.65823	2.27879	367835	0.60526	-0.84023		2.18182	16650	0.49843	2.27879	15202.8	0.46654	-1.2126						2.18182	684818	0.42117	2.47273	422369	0.26089	1.47654		2.18182	70321	0.38995	2.47273	49022.2	0.28014	4.92148						2.18182	671919	0.47009	2.37576	493275	0.34544
				2.27879	367326	0.60328	2.37576	336930	0.55441	-1.00761		2.27879	15054	0.45065	2.37576	13741.8	0.42171	0.33425						2.27879	580887	0.35725	2.5697	361400	0.22323	0.71935		2.27879	62181	0.34481	2.5697	44130.4	0.25219	6.49005						2.27879	573024	0.4009	2.47273	422946	0.29618
				2.37576	336346	0.5524	2.47273	308957	0.50838	-1.23371		2.37576	13781	0.41254	2.47273	12517.6	0.38414	2.18092						2.37576	494599	0.30419	2.66667	310110	0.19155	3.42573		2.37576	56048	0.3108	2.66667	39995.1	0.22855	6.52288						2.37576	491383	0.34378	2.5697	362877	0.25412
				2.47273	308272	0.5063	2.5697	283594	0.46664	-0.65572		2.47273	12764	0.3821	2.5697	11483.3	0.3524	2.09536						2.47273	423330	0.26035	2.76364	266805	0.1648	2.40044		2.47273	50124	0.27795	2.76364	36462.6	0.20837	5.41292						2.47273	421925	0.29519	2.66667	311543	0.21817
				2.5697	283245	0.46519	2.66667	260560	0.42874	-0.04177		2.5697	11710	0.35055	2.66667	10601.5	0.32534	2.58497						2.5697	361833	0.22253	2.86061	230113	0.14214	3.68244		2.5697	45515	0.2524	2.86061	33414.1	0.19095	6.37559						2.5697	362044	0.25329	2.76364	267647	0.18743
				2.66667	260539	0.4279	2.76364	239610	0.39427	0.29698		2.66667	10871	0.32543	2.76364	9842.8	0.30206	1.02485						2.66667	312024	0.1919	2.95758	198918	0.12287	2.49443		2.66667	41321	0.22914	2.95758	30756.8	0.17576	5.09287						2.66667	311858	0.21818	2.86061	230089	0.16113
				2.76364	239755	0.39377	2.86061	220525	0.36287	0.36771		2.76364	9945	0.29771	2.86061	9183.84	0.28183	1.98453						2.76364	268048	0.16485	3.05455	172313	0.10643	2.64101		2.76364	37511	0.20801	3.05455	28418.5	0.1624	3.44942						2.76364	267706	0.18729	2.95758	197935	0.13861
				2.86061	220698	0.36247	2.95758	203117	0.33422	0.57723		2.86061	9376	0.28068	2.95758	8606.07	0.2641	2.26743						2.86061	231886	0.14261	3.15152	149553	0.09238	1.7739		2.86061	34600	0.19187	3.15152	26342.8	0.15054	3.44536						2.86061	230218	0.16107	3.05455	170390	0.11932
				2.95758	203377	0.33402	3.05455	187216	0.30806	-0.07321		2.95758	8819	0.264	3.05455	8094.75	0.24841	1.54546						2.95758	200034	0.12302	3.24848	130028	0.08032	2.33336		2.95758	31663	0.17558	3.24848	24485.3	0.13992	2.27567						2.95758	198250	0.1387	3.15152	146779	0.10279
				3.05455	187184	0.30742	3.15152	172674	0.28413	1.91235		3.05455	8235	0.24652	3.15152	7638.19	0.2344	1.05558						3.05455	173413	0.10665	3.34545	113233	0.06994	0.38743		3.05455	29006	0.16085	3.34545	22810.9	0.13035	0.55578						3.05455	170822	0.11951	3.24848	126528	0.08861
				3.15152	173470	0.2849	3.24848	159358	0.26222	1.96807		3.15152	7731	0.23143	3.24848	7227.03	0.22178	2.90224						3.15152	150241	0.0924	3.44242	98750.1	0.061	0.24777		3.15152	26908	0.14921	3.44242	21291.8	0.12167	-0.39668						3.15152	147061	0.10289	3.34545	109147	0.07643
				3.24848	160146	0.26302	3.34545	147153	0.24214	0.645		3.24848	7478	0.22386	3.34545	6853.82	0.21033	-0.34885						3.24848	130872	0.08049	3.53939	86233.6	0.05327	-1.30928		3.24848	24844	0.13777	3.53939	19905.8	0.11375	-1.10857						3.24848	127336	0.08909	3.44242	94219.8	0.06598
				3.34545	147401	0.24209	3.44242	135954	0.22371	2.20038		3.34545	6825	0.20431	3.44242	6512.59	0.19986	1.11258						3.34545	113363	0.06972	3.63636	75393.6	0.04657	0.5836		3.34545	22895	0.12696	3.63636	18635	0.10649	-2.04443						3.34545	109908	0.07689	3.53939	81392.4	0.057
				3.44242	136768	0.22462	3.53939	125668	0.20678	-0.5144		3.44242	6603	0.19767	3.53939	6198.55	0.19022	2.9353						3.44242	98828	0.06078	3.73333	65987.5	0.04076	-1.33664		3.44242	21234	0.11775	3.73333	17464.9	0.0998	-2.70583						3.44242	94261	0.06595	3.63636	70362	0.04927
				3.53939	125486	0.20609	3.63636	116212	0.19122	0.00794		3.53939	6434	0.19261	3.63636	5907.84	0.1813	-0.32383						3.53939	85850	0.0528	3.8303	57811.3	0.03571	-2.0773		3.53939	19750	0.10952	3.8303	16383.8	0.09363	-5.13952						3.53939	81896	0.0573	3.73333	60870.7	0.04263
				3.63636	116215	0.19087	3.73333	107512	0.17691	1.7545		3.63636	5883	0.17611	3.73333	5637.32	0.173	0.434						3.63636	75554	0.04647	3.92727	50693	0.03131	0.38165		3.63636	18358	0.1018	3.92727	15381.7	0.0879	-2.5887						3.63636	70490	0.04932	3.8303	52698.4	0.0369
				3.73333	108089	0.17752	3.8303	99501.2	0.16373	0.87946		3.73333	5670	0.16974	3.8303	5384.46	0.16524	-1.02184						3.73333	65645	0.04037	4.02424	44486.7	0.02748	-0.02717		3.73333	17111	0.09489	4.02424	14450.6	0.08258	-5.18186						3.73333	61105	0.04275	3.92727	45657.3	0.03197
				3.8303	99779	0.16387	3.92727	92119.4	0.15158	0.70618		3.8303	5310	0.15896	3.92727	5147.18	0.15796	-0.82971						3.8303	57314	0.03525	4.12121	39068.6	0.02413	-2.28788		3.8303	15739	0.08728	4.12121	13583.6	0.07762	-1.64736						3.8303	53298	0.03729	4.02424	39586.9	0.02772
				3.92727	92334	0.15165	4.02424	85312.8	0.14038	-0.05767		3.92727	5088	0.15231	4.02424	4923.78	0.1511	-0.23957						3.92727	50779	0.03123	4.21818	34333	0.02121	-2.32982		3.92727	15064	0.08353	4.21818	12774.9	0.073	-3.021						3.92727	45845	0.03207	4.12121	34349.8	0.02405
				4.02424	85296	0.14009	4.12121	79032.7	0.13005	0.39546		4.02424	4907	0.14689	4.12121	4712.84	0.14463	-0.07058						4.02424	44481	0.02736	4.31515	30189.5	0.01865	-2.5717		4.02424	13841	0.07675	4.31515	12019.4	0.06869	-3.23471						4.02424	39779	0.02783	4.21818	29828.9	0.02089
				4.12121	79144	0.12998	4.21818	73235.1	0.12051	0.86672		4.12121	4708	0.14094	4.21818	4513.19	0.1385	0.61949						4.12121	38619	0.02375	4.41212	26560.8	0.01641	-3.18344		4.12121	13393	0.07427	4.41212	11312.8	0.06465	-4.14968						4.12121	34493	0.02413	4.31515	25923.6	0.01815
				4.21818	73470	0.12066	4.31515	67879.9	0.11169	-0.36455		4.21818	4555	0.13636	4.31515	4323.83	0.13269	-2.0048						4.21818	33904	0.02085	4.50909	23380.1	0.01444	-3.00557		4.21818	12438	0.06897	4.50909	10651.3	0.06087	-3.72242						4.21818	29863	0.02089	4.41212	22547.9	0.01579
				4.31515	67785	0.11133	4.41212	62931.1	0.10355	-1.78448		4.31515	4194	0.12555	4.41212	4143.93	0.12717	-3.13462						4.31515	29746	0.01829	4.60606	20590	0.01272	-0.98596		4.31515	11670	0.06471	4.60606	10031.5	0.05733	-4.75896						4.31515	25715	0.01799	4.50909	19628.2	0.01375
				4.41212	62485	0.10262	4.50909	58355.6	0.09602	-0.03992		4.41212	3947	0.11816	4.50909	3972.77	0.12192	-1.37575						4.41212	26047	0.01602	4.70303	18140.9	0.01121	-2.55517		4.41212	10880	0.06033	4.70303	9450.27	0.054	-3.90713						4.41212	22500	0.01574	4.60606	17101.3	0.01198
				4.50909	58346	0.09583	4.60606	54123.7	0.08906	-0.17071		4.50909	3887	0.11636	4.60606	3809.73	0.11691	-3.1705						4.50909	22925	0.0141	4.8	15989.8	0.00988	-3.33211		4.50909	10274	0.05697	4.8	8905.03	0.05089	-2.81847						4.50909	19656	0.01375	4.70303	14912.8	0.01044
				4.60606	54084	0.08883	4.70303	50208	0.08262	-0.10694		4.60606	3619	0.10834	4.70303	3654.27	0.11214	-1.59695						4.60606	20449	0.01258	4.89697	14099.5	0.00871	-2.45495		4.60606	9566	0.05305	4.89697	8393.28	0.04796	-3.0666						4.60606	16900	0.01182	4.8	13016.4	0.00912
				4.70303	50184	0.08242	4.8	46583.5	0.07665	-1.36887		4.70303	3559	0.10654	4.8	3505.91	0.10759	-1.52104						4.70303	17800	0.01095	4.99394	12437.5	0.00768	-1.97684		4.70303	9078	0.05034	4.99394	7912.8	0.04522	-5.17092						4.70303	14702	0.01029	4.89697	11372.1	0.00796
				4.8	46289	0.07602	4.89697	43227.6	0.07113	0.15093		4.8	3417	0.10229	4.89697	3364.24	0.10324	-2.05743						4.8	15574	0.00958	5.09091	10975.7	0.00678	-1.50625		4.8	8643	0.04793	5.09091	7461.53	0.04264	-4.65643						4.8	12870	0.009	4.99394	9945.36	0.00696
				4.89697	43259	0.07105	4.99394	40119.4	0.06602	-1.74212		4.89697	3247	0.0972	4.99394	3228.87	0.09909	-0.56359						4.89697	13811	0.00849	5.18788	9689.38	0.00598	-1.87045		4.89697	8117	0.04501	5.18788	7037.59	0.04022	-1.75369						4.89697	11230	0.00786	5.09091	8706.77	0.0061
				4.99394	39772	0.06532	5.09091	37239.9	0.06128	-0.75757		4.99394	3197	0.0957	5.09091	3099.46	0.09512	-1.50122						4.99394	12219	0.00751	5.28485	8557.17	0.00529	0.60156		4.99394	7466	0.0414	5.28485	6639.24	0.03794	-2.91419						4.99394	9778	0.00684	5.18788	7630.86	0.00534
				5.09091	37094	0.06092	5.18788	34571.5	0.05689	0.42145		5.09091	3017	0.09032	5.18788	2975.7	0.09132	-1.61306						5.09091	10819	0.00665	5.38182	7560.3	0.00467	-0.9634		5.09091	7070	0.03921	5.38182	6264.89	0.0358	-1.78743						5.09091	8590	0.00601	5.28485	6695.71	0.00469
				5.18788	34650	0.05691	5.28485	32098.3	0.05282	0.52777		5.18788	2889	0.08648	5.28485	2857.31	0.08769	-0.08071						5.18788	9507	0.00585	5.47879	6682.37	0.00413	-1.17503		5.18788	6892	0.03822	5.47879	5913.03	0.03379	-1.28553						5.18788	7492	0.00524	5.38182	5882.45	0.00412
				5.28485	32193	0.05287	5.38182	29805.4	0.04904	-1.78999		5.28485	2853	0.08541	5.38182	2744.02	0.08421	-1.06111						5.28485	8613	0.0053	5.57576	5908.99	0.00365	-2.15016		5.28485	6406	0.03552	5.57576	5582.28	0.0319	-1.92902						5.28485	6522	0.00456	5.47879	5174.79	0.00362
				5.38182	29498	0.04845	5.47879	27679.4	0.04555	-0.57417		5.38182	2689	0.0805	5.47879	2635.6	0.08088	-1.33394						5.38182	7477	0.0046	5.67273	5227.58	0.00323	-0.60522		5.38182	6125	0.03397	5.67273	5271.34	0.03012	-1.04517						5.38182	5863	0.0041	5.57576	4558.68	0.00319
				5.47879	27584	0.0453	5.57576	25707.6	0.0423	-1.51406		5.47879	2568	0.07687	5.57576	2531.8	0.0777	-0.77718						5.47879	6587	0.00405	5.7697	4627.09	0.00286	0.08689		5.47879	5815	0.03225	5.7697	4979.01	0.02845	-2.45154						5.47879	5107	0.00357	5.67273	4021.98	0.00282
				5.57576	25466	0.04182	5.67273	23878.7	0.03929	-1.72906		5.57576	2493	0.07463	5.67273	2432.43	0.07465	-2.41936						5.57576	5746	0.00353	5.86667	4097.82	0.00253	1.68326		5.57576	5440	0.03017	5.86667	4704.15	0.02688	-1.32716						5.57576	4476	0.00313	5.7697	3554.22	0.00249
				5.67273	23613	0.03878	5.7697	22182	0.0365	1.18364		5.67273	2316	0.06933	5.7697	2337.28	0.07173	-0.90358						5.67273	5184	0.00319	5.96364	3631.27	0.00224	0.5243		5.67273	5196	0.02881	5.96364	4445.71	0.02541	0.03434						5.67273	3988	0.00279	5.86667	3146.32	0.0022
				5.7697	22359	0.03672	5.86667	20607.8	0.03391	-1.32114		5.7697	2294	0.06867	5.86667	2246.16	0.06893	-1.43865						5.7697	4633	0.00285	6.06061	3219.94	0.00199	-0.74402		5.7697	4809	0.02667	6.06061	4202.7	0.02402	0.08173						5.7697	3479	0.00243	5.96364	2790.46	0.00195
				5.86667	20419	0.03354	5.96364	19147	0.03151	-0.37631		5.86667	2179	0.06523	5.96364	2158.89	0.06625	0.13137						5.86667	4207	0.00259	6.15758	2857.27	0.00176	0.53481		5.86667	4614	0.02559	6.15758	3974.19	0.02271	-0.75297						5.86667	3115	0.00218	6.06061	2479.83	0.00174
				5.96364	19095	0.03136	6.06061	17791.3	0.02927	-1.07893		5.96364	2165	0.06481	6.06061	2075.3	0.06369	0.43032						5.96364	3663	0.00225	6.25455	2537.46	0.00157	1.91929		5.96364	4448	0.02467	6.25455	3759.3	0.02148	0.22301						5.96364	2703	0.00189	6.15758	2208.56	0.00155
				6.06061	17648	0.02898	6.15758	16533.1	0.0272	-2.13367		6.06061	2095	0.06272	6.15758	1995.24	0.06123	-0.77331						6.06061	3178	0.00195	6.35152	2255.42	0.00139	2.75275		6.06061	4208	0.02333	6.35152	3557.23	0.02033	1.22425						6.06061	2389	0.00167	6.25455	1971.55	0.00138
				6.15758	16261	0.02671	6.25455	15365.1	0.02528	-0.6888		6.15758	1961	0.0587	6.25455	1918.56	0.05888	-3.01412						6.15758	2886	0.00177	6.44848	2006.68	0.00124	0.80348		6.15758	3927	0.02178	6.44848	3367.2	0.01924	0.39158						6.15758	2182	0.00153	6.35152	1764.37	0.00124
				6.25455	15280	0.0251	6.35152	14280.9	0.0235	-0.21728		6.25455	1791	0.05361	6.35152	1845.1	0.05662	-0.51759						6.25455	2636	0.00162	6.54545	1787.29	0.0011	1.2518		6.25455	3773	0.02092	6.54545	3188.5	0.01822	0.55518						6.25455	1933	0.00135	6.44848	1583.21	0.00111
				6.35152	14255	0.02341	6.44848	13274.4	0.02184	0.74063		6.35152	1823	0.05457	6.44848	1774.73	0.05446	-0.13623						6.35152	2390	0.00147	6.64242	1593.77	0.000984444	2.764		6.35152	3631	0.02014	6.64242	3020.44	0.01726	1.25139						6.35152	1833	0.00128	6.54545	1424.71	0.000997707
				6.44848	13360	0.02194	6.54545	12339.9	0.0203	-0.98441		6.44848	1769	0.05296	6.54545	1707.32	0.05239	0.08901						6.44848	2043	0.00126	6.73939	1423.06	0.000879002	1.91095		6.44848	3390	0.0188	6.73939	2862.39	0.01636	3.79922						6.44848	1611	0.00113	6.64242	1285.99	0.000900562
				6.54545	12231	0.02009	6.64242	11472.2	0.01888	-0.25388		6.54545	1711	0.05122	6.64242	1642.74	0.05041	-0.19138						6.54545	1841	0.00113	6.83636	1272.47	0.000785985	1.84467		6.54545	3220	0.01786	6.83636	2713.76	0.01551	1.14378						6.54545	1443	0.00101	6.73939	1164.52	0.000815504
				6.64242	11445	0.0188	6.73939	10666.4	0.01755	-0.16901		6.64242	1635	0.04894	6.73939	1580.87	0.04851	1.75001						6.64242	1708	0.00105	6.93333	1139.63	0.000703927	1.63011		6.64242	3090	0.01714	6.93333	2573.98	0.01471	3.09754						6.64242	1304	0.000912309	6.83636	1058.13	0.000741
				6.73939	10649	0.01749	6.83636	9918.24	0.01632	-0.56633		6.73939	1652	0.04945	6.83636	1521.6	0.04669	0.79677						6.73939	1497	0.000920677	7.0303	1022.42	0.000631534	3.62246		6.73939	3073	0.01704	7.0303	2442.52	0.01396	3.42959						6.73939	1124	0.000786376	6.93333	964.91	0.000675715
				6.83636	9862	0.0162	6.93333	9223.42	0.01518	-1.88666		6.83636	1553	0.04649	6.93333	1464.82	0.04495	-0.65401						6.83636	1340	0.000824119	7.12727	919.022	0.000567664	3.39892		6.83636	2774	0.01538	7.12727	2318.89	0.01325	2.47151						6.83636	1116	0.000780779	7.0303	883.192	0.000618489
				6.93333	9044	0.01485	7.0303	8578.14	0.01412	0.31105		6.93333	1440	0.04311	7.0303	1410.42	0.04328	1.45167						6.93333	1196	0.000735557	7.22424	827.794	0.000511314	2.08516		6.93333	2736	0.01517	7.22424	2202.62	0.01259	1.24844						6.93333	990	0.000692627	7.12727	811.535	0.000568309
				7.0303	8607	0.01414	7.12727	7978.85	0.01313	0.85958		7.0303	1466	0.04389	7.12727	1358.3	0.04168	1.11448						7.0303	1145	0.000704192	7.32121	747.303	0.000461596	2.96923		7.0303	2618	0.01452	7.32121	2093.28	0.01196	2.68951						7.0303	931	0.000651349	7.22424	748.679	0.000524291
				7.12727	8056	0.01323	7.22424	7422.24	0.01221	2.28809		7.12727	1400	0.04191	7.22424	1308.37	0.04015	-0.65189						7.12727	1028	0.000632235	7.41818	676.284	0.000417729	2.86475		7.12727	2441	0.01354	7.41818	1990.44	0.01137	2.41195						7.12727	888	0.000621265	7.32121	693.525	0.000485668
				7.22424	7622	0.01252	7.32121	6905.26	0.01136	0.06903		7.22424	1285	0.03847	7.32121	1260.53	0.03868	2.11788						7.22424	890	0.000547363	7.51515	613.622	0.000379024	3.26477		7.22424	2262	0.01254	7.51515	1893.73	0.01082	4.00034						7.22424	780	0.000545706	7.41818	645.114	0.000451766
				7.32121	6911	0.01135	7.41818	6425.07	0.01057	0.45935		7.32121	1338	0.04005	7.41818	1214.7	0.03728	1.77069						7.32121	833	0.000512307	7.61212	558.333	0.000344873	3.41253		7.32121	2220	0.01231	7.61212	1802.78	0.0103	4.45252						7.32121	697	0.000487637	7.51515	602.608	0.000422
				7.41818	6462	0.01061	7.51515	5979.05	0.00984	0.16733		7.41818	1278	0.03826	7.51515	1170.79	0.03593	-1.27404						7.41818	755	0.000464336	7.70909	509.547	0.000314738	2.45264		7.41818	2101	0.01165	7.70909	1717.24	0.00981	3.24326						7.41818	652	0.000456154	7.61212	565.276	0.000395857
				7.51515	5992	0.00984	7.61212	5564.74	0.00916	0.57767		7.51515	1128	0.03377	7.61212	1128.72	0.03464	0.94733						7.51515	700	0.00043051	7.80606	466.5	0.000288149	1.19352		7.51515	2076	0.01151	7.80606	1636.79	0.00935	3.66645						7.51515	683	0.000477843	7.70909	532.479	0.000372889
				7.61212	5608	0.00921	7.70909	5179.89	0.00852	0.50001		7.61212	1161	0.03476	7.70909	1088.42	0.0334	1.32452						7.61212	645	0.000396684	7.90303	428.515	0.000264687	2.65019		7.61212	2002	0.0111	7.90303	1561.13	0.00892	2.78219						7.61212	598	0.000418375	7.80606	503.659	0.000352707
				7.70909	5216	0.00857	7.80606	4822.39	0.00794	0.83893		7.70909	1133	0.03392	7.80606	1049.8	0.03222	0.61748						7.70909	568	0.000349328	8	394.998	0.000243984	4.4543		7.70909	1857	0.0103	8	1489.98	0.00851	4.28923						7.70909	609	0.00042607	7.90303	478.326	0.000334966
				7.80606	4881	0.00802	7.90303	4490.29	0.00739	0.20427		7.80606	1070	0.03203	7.90303	1012.81	0.03108	2.42568						7.80606	493	0.000303202	8.09697	365.423	0.000225715			7.80606	1792	0.00994	8.09697	1423.06	0.00813							7.80606	549	0.000384093	8	456.053	0.000319368
				7.90303	4504	0.0074	8	4181.79	0.00688	0.90927		7.90303	1093	0.03272	8	977.361	0.02999	0.74717						7.90303	487	0.000299512	8.19394	339.325	0.000209595			7.90303	1675	0.00929	8.19394	1360.13	0.00777							7.90303	520	0.000363804	8.09697	436.465	0.000305651
				8	4241	0.00697	8.09697	3895.19	0.00641			8	1001	0.02997	8.09697	943.402	0.02895	-943.402						8	494	0.000303817	8.29091	316.296	0.00019537			8	1665	0.00923	8.29091	1300.94	0.00743							8	497	0.000347713	8.19394	419.235	0.000293586
				8.09697	0	0	8.19394	3628.95	0.00597			8.09697	0	0	8.19394	910.866	0.02795	-910.866						8.09697	0	0	8.38788	295.974	0.000182818			8.09697	0	0	8.38788	1245.28	0.00712							8.09697	0	0	8.29091	404.076	0.00028297
				8.19394	0	0	8.29091	3381.61	0.00556			8.19394	0	0	8.29091	879.694	0.027	-879.694						8.19394	0	0	8.48485	278.042	0.000171742			8.19394	0	0	8.48485	1192.93	0.00682							8.19394	0	0	8.38788	390.735	0.000273627
				8.29091	0	0	8.38788	3151.82	0.00519			8.29091	0	0	8.38788	849.829	0.02608	-849.829						8.29091	0	0	8.58182	262.218	0.000161968			8.29091	0	0	8.58182	1143.69	0.00654							8.29091	0	0	8.48485	378.993	0.000265404
				8.38788	0	0	8.48485	2938.35	0.00483			8.38788	0	0	8.48485	821.216	0.0252	-821.216						8.38788	0	0	8.67879	248.255	0.000153343			8.38788	0	0	8.67879	1097.39	0.00627							8.38788	0	0	8.58182	368.655	0.000258165
				8.48485	0	0	8.58182	2740.02	0.00451			8.48485	0	0	8.58182	793.803	0.02436	-793.803						8.48485	0	0	8.77576	235.933	0.000145732			8.48485	0	0	8.77576	1053.84	0.00602							8.48485	0	0	8.67879	359.552	0.000251791
				8.58182	0	0	8.67879	2555.77	0.00421			8.58182	0	0	8.67879	767.538	0.02355	-767.538						8.58182	0	0	8.87273	225.059	0.000139015			8.58182	0	0	8.87273	1012.89	0.00579							8.58182	0	0	8.77576	351.536	0.000246177
				8.67879	0	0	8.77576	2384.59	0.00392			8.67879	0	0	8.77576	742.375	0.02278	-742.375						8.67879	0	0	8.9697	215.464	0.000133089			8.67879	0	0	8.9697	974.375	0.00557							8.67879	0	0	8.87273	344.474	0.000241231
				8.77576	0	0	8.87273	2225.55	0.00366			8.77576	0	0	8.87273	718.266	0.02204	-718.266						8.77576	0	0	9.06667	206.997	0.000127859	0.74522		8.77576	0	0	9.06667	938.151	0.00536	4.28787						8.77576	0	0	8.9697	338.253	0.000236875
				8.87273	0	0	8.9697	2077.79	0.00342			8.87273	0	0	8.9697	695.168	0.02133	-695.168						8.87273	0	0	9.16364	199.525	0.000123243	1.31599		8.87273	0	0	9.16364	904.084	0.00517	3.54073						8.87273	0	0	9.06667	332.772	0.000233036
				8.9697	0	0	9.06667	1940.51	0.00319	1.15357		8.9697	0	0	9.06667	673.037	0.02065	2.60161						8.9697	0	0	9.26061	192.932	0.000119171	1.50506		8.9697	0	0	9.26061	872.046	0.00498	3.23645						8.9697	0	0	9.16364	327.941	0.000229653
				9.06667	1992	0.00327	9.16364	1812.97	0.00298	0.6532		9.06667	744	0.02227	9.16364	651.835	0.02	0.43361						9.06667	218	0.000134073	9.35758	187.113	0.000115577	1.70924		9.06667	1079	0.00598	9.35758	841.914	0.00481	2.51121						9.06667	365	0.000255362	9.26061	323.683	0.000226672
				9.16364	1841	0.00302	9.26061	1694.48	0.00279	1.63195		9.16364	663	0.01985	9.26061	631.521	0.01938	1.96977						9.16364	219	0.000134688	9.45455	181.978	0.000112405	1.99792		9.16364	1017	0.00564	9.45455	813.576	0.00465	2.52964						9.16364	357	0.000249765	9.35758	319.93	0.000224043
				9.26061	1763	0.0029	9.35758	1584.38	0.00261	1.78389		9.26061	683	0.02045	9.35758	612.059	0.01878	1.60214						9.26061	215	0.000132228	9.55152	177.447	0.000109606	-0.8885		9.26061	973	0.0054	9.55152	786.925	0.0045	3.20134						9.26061	314	0.000219682	9.45455	316.621	0.000221726
				9.35758	1657	0.00272	9.45455	1482.1	0.00244	1.27495		9.35758	653	0.01955	9.45455	593.413	0.01821	2.06902						9.35758	212	0.000130383	9.64848	173.449	0.000107137	-0.26453		9.35758	918	0.00509	9.64848	761.861	0.00435	2.82735						9.35758	322	0.000225279	9.55152	313.703	0.000219683
				9.45455	1532	0.00252	9.55152	1387.06	0.00228	1.88331		9.45455	646	0.01934	9.55152	575.548	0.01766	1.3161						9.45455	211	0.000129768	9.74545	169.921	0.000104957	-1.71389		9.45455	889	0.00493	9.74545	738.288	0.00422	3.41197						9.45455	352	0.000246267	9.64848	311.13	0.000217881
				9.55152	1459	0.0024	9.64848	1298.77	0.00214	0.25528		9.55152	608	0.0182	9.64848	558.432	0.01714	1.53884						9.55152	166	0.000102092	9.84242	166.807	0.000103034	0.39596		9.55152	882	0.00489	9.84242	716.119	0.00409	2.42431						9.55152	355	0.000248366	9.74545	308.861	0.000216292
				9.64848	1308	0.00215	9.74545	1216.73	0.002	-0.68707		9.64848	596	0.01784	9.74545	542.033	0.01663	2.82823						9.64848	170	0.000104552	9.93939	164.059	0.000101337	-1.14794		9.64848	844	0.00468	9.93939	695.27	0.00397	2.24361						9.64848	327	0.000228777	9.84242	306.859	0.00021489
				9.74545	1193	0.00196	9.84242	1140.51	0.00188	1.54797		9.74545	612	0.01832	9.84242	526.322	0.01615	2.38672						9.74545	149	9.16372e-05	10.0364	161.635	9.98389e-05	0.4911		9.74545	837	0.00464	10.0364	675.662	0.00386	1.93978						9.74545	327	0.000228777	9.93939	305.093	0.000213653
				9.84242	1194	0.00196	9.93939	1069.69	0.00176	1.15079		9.84242	584	0.01748	9.93939	511.27	0.01569	0.64227						9.84242	172	0.000105782	10.1333	159.495	9.85173e-05	1.38702		9.84242	784	0.00435	10.1333	657.221	0.00376	1.02392						9.84242	293	0.00020499	10.0364	303.535	0.000212562
				9.93939	1108	0.00182	10.0364	1003.9	0.00165	0.7209		9.93939	526	0.01575	10.0364	496.848	0.01525	-0.08306						9.93939	150	9.22522e-05	10.2303	157.607	9.73509e-05	-1.04692		9.93939	757	0.0042	10.2303	639.878	0.00366	0.89799						9.93939	287	0.000200792	10.1333	302.161	0.0002116
				10.0364	1027	0.00169	10.1333	942.765	0.00155	-0.18833		10.0364	495	0.01482	10.1333	483.031	0.01482	1.0211						10.0364	168	0.000103322	10.3273	155.94	9.63217e-05	0.93042		10.0364	728	0.00404	10.3273	623.567	0.00356	1.19002						10.0364	308	0.000215484	10.2303	300.948	0.000210751
				10.1333	937	0.00154	10.2303	885.966	0.00146	0.79673		10.1333	506	0.01515	10.2303	469.793	0.01442	-0.45659						10.1333	178	0.000109473	10.4242	154.47	9.54134e-05	-0.53183		10.1333	684	0.00379	10.4242	608.227	0.00348	0.90657						10.1333	291	0.00020359	10.3273	299.878	0.000210001
				10.2303	910	0.00149	10.3273	833.193	0.00137	-0.14562		10.2303	460	0.01377	10.3273	457.11	0.01403	0.86583						10.2303	145	8.91771e-05	10.5212	153.172	9.4612e-05	-2.42071		10.2303	663	0.00368	10.5212	593.801	0.00339	0.45531						10.2303	312	0.000218282	10.4242	298.933	0.00020934
				10.3273	829	0.00136	10.4242	784.16	0.00129	0.80399		10.3273	476	0.01425	10.4242	444.958	0.01365	0.00198						10.3273	168	0.000103322	10.6182	152.027	9.39047e-05	-0.58358		10.3273	654	0.00363	10.6182	580.233	0.00332	-0.9412						10.3273	305	0.000213385	10.5212	298.1	0.000208756
				10.4242	807	0.00133	10.5212	738.603	0.00122	0.45236		10.4242	445	0.01332	10.5212	433.316	0.0133	-0.50159						10.4242	148	9.10221e-05	10.7151	151.017	9.32805e-05	-3.25123		10.4242	631	0.0035	10.7151	567.473	0.00324	-0.14624						10.4242	283	0.000197993	10.6182	297.364	0.00020824
				10.5212	751	0.00123	10.6182	696.275	0.00115	-0.97575		10.5212	423	0.01266	10.6182	422.162	0.01296	0.18595						10.5212	126	7.74918e-05	10.8121	150.125	9.27297e-05	-0.94362		10.5212	605	0.00335	10.8121	555.472	0.00317	0.81436						10.5212	278	0.000194495	10.7151	296.714	0.000207786
				10.6182	671	0.0011	10.7151	656.948	0.00108	0.38923		10.6182	426	0.01275	10.7151	411.475	0.01263	-0.1224						10.6182	145	8.91771e-05	10.9091	149.338	9.22437e-05	0.2159		10.6182	558	0.00309	10.9091	544.186	0.00311	0.16291						10.6182	305	0.000213385	10.8121	296.141	0.000207384
				10.7151	667	0.0011	10.8121	620.407	0.00102	0.8522		10.7151	409	0.01224	10.8121	401.237	0.01231	-1.19517						10.7151	116	7.13417e-05	11.0061	148.644	9.18147e-05	-2.01727		10.7151	564	0.00313	11.0061	533.572	0.00305	-0.37412						10.7151	289	0.000202191	10.9091	295.634	0.000207029
				10.8121	642	0.00105	10.9091	586.457	0.000964993	0.18689		10.8121	378	0.01132	10.9091	391.427	0.01201	-1.11395						10.8121	139	8.5487e-05	11.103	148.031	9.14362e-05	-1.30335		10.8121	575	0.00319	11.103	523.59	0.00299	-2.81584						10.8121	299	0.000209187	11.0061	295.187	0.000206716
				10.9091	591	0.000970638	11.0061	554.912	0.000913088	0.17289		10.9091	370	0.01108	11.0061	382.029	0.01172	0.04962						10.9091	152	9.34822e-05	11.2	147.49	9.11022e-05	0.12369		10.9091	548	0.00304	11.2	514.202	0.00294	-2.08722						10.9091	277	0.000193796	11.103	294.793	0.00020644
				11.0061	559	0.000918082	11.103	525.604	0.000864862	-3.15891		11.0061	383	0.01147	11.103	373.025	0.01145	0.50972						11.0061	126	7.74918e-05	11.297	147.013	9.08074e-05	-1.68053		11.0061	525	0.00291	11.297	505.372	0.00289	-1.01798						11.0061	251	0.000175605	11.2	294.444	0.000206196
				11.103	458	0.000752203	11.2	498.372	0.000820053	0.25069		11.103	383	0.01147	11.2	364.398	0.01118	1.19823						11.103	133	8.17969e-05	11.3939	146.592	9.05473e-05	-0.73139		11.103	463	0.00257	11.3939	497.069	0.00284	-0.96568						11.103	291	0.00020359	11.297	294.136	0.00020598
				11.2	504	0.000827752	11.297	473.07	0.00077842	0.0427		11.2	388	0.01162	11.297	356.132	0.01093	0.72095						11.2	149	9.16372e-05	11.4909	146.22	9.03178e-05	-0.61242		11.2	469	0.0026	11.4909	489.259	0.0028	-1.22038						11.2	299	0.000209187	11.3939	293.865	0.00020579
				11.297	474	0.000778481	11.3939	449.562	0.000739738	-0.31177		11.297	370	0.01108	11.3939	348.213	0.01069	-0.88982						11.297	128	7.87219e-05	11.5879	145.892	9.01152e-05	-0.41201		11.297	483	0.00268	11.5879	481.915	0.00275	-3.02114						11.297	271	0.000189598	11.4909	293.625	0.000205622
				11.3939	443	0.000727568	11.4909	427.72	0.000703797	-1.80412		11.3939	332	0.00994	11.4909	340.626	0.01045	-2.10067						11.3939	138	8.4872e-05	11.6849	145.603	8.99365e-05	-2.23663		11.3939	476	0.00264	11.6849	475.008	0.00271	-5.63796						11.3939	289	0.000202191	11.5879	293.413	0.000205474
				11.4909	392	0.000643807	11.5879	407.425	0.000670403	-0.02108		11.4909	304	0.0091	11.5879	333.357	0.01023	-1.86505						11.4909	139	8.5487e-05	11.7818	145.348	8.97787e-05	-2.01501		11.4909	463	0.00257	11.7818	468.512	0.00268	-5.18037						11.4909	284	0.000198693	11.6849	293.225	0.000205342
				11.5879	407	0.000668443	11.6849	388.569	0.000639376	-0.28457		11.5879	301	0.00901	11.6849	326.393	0.01002	-0.98946						11.5879	141	8.6717e-05	11.8788	145.122	8.96395e-05	-1.89683		11.5879	420	0.00233	11.8788	462.402	0.00264	-5.8229						11.5879	279	0.000195195	11.7818	293.06	0.000205227
				11.6849	383	0.000629026	11.7818	371.049	0.000610548	-1.74068		11.6849	309	0.00925	11.7818	319.721	0.00981	-1.93145						11.6849	121	7.44168e-05	11.9758	144.923	8.95167e-05	-1.40197		11.6849	367	0.00204	11.9758	456.657	0.00261	-3.81977						11.6849	263	0.000184001	11.8788	292.914	0.000205124
				11.7818	339	0.000556762	11.8788	354.771	0.000583763	-0.80108		11.7818	287	0.00859	11.8788	313.328	0.00962	-1.12724						11.7818	123	7.56468e-05	12.0727	144.748	8.94083e-05	-1.20115		11.7818	369	0.00205	12.0727	451.253	0.00258	-6.03354						11.7818	287	0.000200792	11.9758	292.785	0.000205034
				11.8788	340	0.000558404	11.9758	339.647	0.000558876	1.12387		11.8788	294	0.0088	11.9758	307.204	0.00943	-1.37687						11.8788	124	7.62618e-05	12.1697	144.593	8.93126e-05	-2.97202		11.8788	353	0.00196	12.1697	446.171	0.00255	-3.11757						11.8788	268	0.000187499	12.0727	292.671	0.000204954
				11.9758	361	0.000592894	12.0727	325.594	0.000535753	0.40586		11.9758	284	0.0085	12.0727	301.336	0.00925	-1.58809						11.9758	129	7.93369e-05						11.9758	382	0.00212										11.9758	255	0.000178404	12.1697	292.57	0.000204884
				12.0727	333	0.000546908	12.1697	312.537	0.000514268	-0.54788		12.0727	275	0.00823	12.1697	295.714	0.00907	-0.27631						12.0727	131	8.05669e-05						12.0727	340	0.00189										12.0727	280	0.000195894	12.2667	292.481	0.000204821
				12.1697	303	0.000497637						12.1697	291	0.00871										12.1697	113	6.94966e-05						12.1697	385	0.00213										12.1697	289	0.000202191	12.3636	292.403	0.000204766
				12.2667	317	0.00052063						12.2667	261	0.00781										12.2667	134	8.24119e-05						12.2667	330	0.00183										12.2667	287	0.000200792
				12.3636	260	0.000427015						12.3636	256	0.00766										12.3636	116	7.13417e-05						12.3636	352	0.00195										12.3636	252	0.000176305
				12.4606	260	0.000427015						12.4606	269	0.00805										12.4606	120	7.38017e-05						12.4606	300	0.00166										12.4606	272	0.000190297
																																												12.5576	240	0.00016791
[truncated: 16 more columns]

## Sheet: fig 2b
miRFP NIR channel											miRFP Red channel
mi720_1_ChNIR Lifetime Decay HyD 5		mi720_1_ChNIR IRF HyD 5		mi720_1_ChNIR Fit HyD 5		mi720_1_ChNIR Lifetime Decay HyD 5		mi720_1_ChNIR Residuals HyD 5			mi720_1_ChRed Lifetime Decay HyD 5		mi720_1_ChRed IRF HyD 5		mi720_1_ChRed Fit HyD 5		mi720_1_ChRed Lifetime Decay HyD 5		mi720_1_ChRed Residuals HyD 5
Time [ns]	Lifetime Decay HyD 5 [Counts]	Time [ns]	IRF HyD 5 [Counts]	Time [ns]	Fit HyD 5 [Counts]	Time [ns]	Lifetime Decay HyD 5 [Counts]	Time [ns]	Residuals HyD 5 [Counts]		Time [ns]	Lifetime Decay HyD 5 [Counts]	Time [ns]	IRF HyD 5 [Counts]	Time [ns]	Fit HyD 5 [Counts]	Time [ns]	Lifetime Decay HyD 5 [Counts]	Time [ns]	Residuals HyD 5 [Counts]
0.0484848	5623	1.16364	0	0.242424	6593.15	0.0484848	7372	0.242424	-6.39411		0.0484848	1131	1.16364	0	0.145455	1507.21	0.0484848	5187	0.145455	-8.73839
0.145455	5710	1.26061	478.109	0.339394	6591.07	0.145455	7561	0.339394	-5.2948		0.145455	1204	1.26061	2126.15	0.242424	1492.39	0.145455	5382	0.242424	-9.96125
0.242424	6094	1.35758	122165	0.436364	6589.19	0.242424	8013	0.436364	-5.89148		0.242424	1154	1.35758	65892.1	0.339394	1478.32	0.242424	5297	0.339394	-9.71525
0.339394	6175	1.45455	2.18186e+06	0.533333	6587.5	0.339394	8155	0.533333	-6.32169		0.339394	1149	1.45455	441872	0.436364	1464.96	0.339394	5225	0.436364	-8.75502
0.436364	6128	1.55152	1.44364e+07	0.630303	6585.96	0.436364	8052	0.630303	-6.34204		0.436364	1166	1.55152	1.44924e+06	0.533333	1452.27	0.436364	5353	0.533333	-9.65498
0.533333	6094	1.64848	1.66783e+07	0.727273	6584.58	0.533333	8061	0.727273	-6.89964		0.533333	1128	1.64848	875297	0.630303	1440.22	0.533333	5178	0.630303	-10.8903
0.630303	6091	1.74545	5.51069e+06	0.824242	6583.33	0.630303	8061	0.824242	-7.84267		0.630303	1082	1.74545	134711	0.727273	1428.79	0.630303	5094	0.727273	-10.5426
0.727273	6048	1.84242	1.29226e+06	0.921212	6582.19	0.727273	7881	0.921212	-9.29564		0.727273	1082	1.84242	0	0.824242	1417.93	0.727273	4891	0.824242	-10.601
0.824242	5977	1.93939	185467	1.01818	6581.17	0.824242	7895	1.01818	-10.2573		0.824242	1071	1.93939	0	0.921212	1407.62	0.824242	4872	0.921212	-11.0725
0.921212	5870	2.03636	0	1.11515	6580.25	0.921212	7719	1.11515	-8.67726		0.921212	1049	2.03636	0	1.01818	1397.83	0.921212	4854	1.01818	-13
1.01818	5800	2.13333	0	1.21212	6773.86	1.01818	7688	1.21212	-9.19734		1.01818	989	2.13333	0	1.11515	1388.53	1.01818	4757	1.11515	-10.8076
1.11515	5913	2.2303	0	1.30909	56429.2	1.11515	7761	1.30909	-0.0512543		1.11515	1040	2.2303	0	1.21212	1683.4	1.11515	4779	1.21212	-11.3076
1.21212	6058	2.32727	0	1.40606	936547	1.21212	7985	1.40606	24.6801		1.21212	1279			1.30909	11044.4	1.21212	5958	1.30909	3.05383
1.30909	56417	2.42424	0	1.50303	6.6728e+06	1.30909	71965	1.50303	66.4913		1.30909	11370			1.40606	72805.5	1.30909	44151	1.40606	22.6878
1.40606	960738			1.6	1.24884e+07	1.40606	1214244	1.6	84.8236		1.40606	79190			1.50303	269890	1.40606	297698	1.50303	45.7305
1.50303	6846779			1.69697	1.29218e+07	1.50303	8666649	1.69697	72.1502		1.50303	294716			1.6	357817	1.50303	1106500	1.6	45.4509
1.6	12791781			1.79394	1.15841e+07	1.6	16190958	1.79394	54.2708		1.6	386057			1.69697	328660	1.6	1453965	1.69697	33.1627
1.69697	13183772			1.89091	9.99743e+06	1.69697	16688381	1.89091	38.8976		1.69697	348230			1.79394	285487	1.69697	1316239	1.79394	19.1144
1.79394	11770277			1.98788	8.57106e+06	1.79394	14902484	1.98788	22.8579		1.79394	295884			1.89091	249277	1.79394	1121071	1.89091	2.93283
1.89091	10121175			2.08485	7.35555e+06	1.89091	12822966	2.08485	5.57582		1.89091	250746			1.98788	218822	1.89091	956872	1.98788	-5.1818
1.98788	8638244			2.18182	6.31894e+06	1.98788	10949108	2.18182	-5.27128		1.98788	216411			2.08485	193124	1.98788	828461	2.08485	-9.497
2.08485	7370685			2.27879	5.43423e+06	2.08485	9348477	2.27879	-11.4673		2.08485	188995			2.18182	171365	2.08485	727149	2.18182	-5.88059
2.18182	6305706			2.37576	4.67853e+06	2.18182	8002177	2.37576	-14.0822		2.18182	168948			2.27879	152872	2.18182	648039	2.27879	-4.82904
2.27879	5407562			2.47273	4.0325e+06	2.27879	6866650	2.47273	-12.4618		2.27879	150996			2.37576	137092	2.27879	581266	2.37576	-5.09521
2.37576	4648174			2.5697	3.47973e+06	2.37576	5905302	2.5697	-10.6658		2.37576	135218			2.47273	123566	2.37576	525334	2.47273	-5.64436
2.47273	4007553			2.66667	3.00631e+06	2.47273	5094864	2.66667	-7.27454		2.47273	121598			2.5697	111920	2.47273	475590	2.5697	-1.4904
2.5697	3459886			2.76364	2.60049e+06	2.5697	4398671	2.76364	-3.6733		2.5697	111423			2.66667	101845	2.5697	435296	2.66667	-0.814326
2.66667	2993728			2.86061	2.25226e+06	2.66667	3811082	2.86061	0.198944		2.66667	101585			2.76364	93082.8	2.66667	400507	2.76364	1.40682
2.76364	2594572			2.95758	1.95314e+06	2.76364	3303022	2.95758	5.41372		2.76364	93513			2.86061	85424.2	2.76364	367671	2.86061	2.30978
2.86061	2252556			3.05455	1.69595e+06	2.86061	2869701	3.05455	6.14006		2.86061	86102			2.95758	78694.5	2.86061	339172	2.95758	5.98693
2.95758	1960724			3.15152	1.47456e+06	2.95758	2497400	3.15152	6.22699		2.95758	80392			3.05455	72749.3	2.95758	314959	3.05455	3.71774
3.05455	1703965			3.24848	1.28379e+06	3.05455	2172793	3.24848	6.8478		3.05455	73759			3.15152	67469.2	3.05455	292761	3.15152	5.40565
3.15152	1482145			3.34545	1.11921e+06	3.15152	1890486	3.34545	7.53791		3.15152	68888			3.24848	62755.1	3.15152	272998	3.24848	4.08591
3.24848	1291572			3.44242	977059	3.24848	1648835	3.44242	4.17284		3.24848	63787			3.34545	58524.5	3.24848	253702	3.34545	5.40175
3.34545	1127211			3.53939	854139	3.34545	1439669	3.53939	8.06782		3.34545	59846			3.44242	54709.1	3.34545	237305	3.44242	5.94307
3.44242	981192			3.63636	747721	3.44242	1254001	3.63636	6.46166		3.44242	56117			3.53939	51251.7	3.44242	223232	3.53939	1.92778
3.53939	861628			3.73333	655476	3.53939	1100242	3.73333	3.96777		3.53939	51690			3.63636	48104.5	3.53939	207927	3.63636	2.21159
3.63636	753329			3.8303	575418	3.63636	962684	3.8303	6.69733		3.63636	48592			3.73333	45227.5	3.63636	194693	3.73333	0.894074
3.73333	658696			3.92727	505851	3.73333	843221	3.92727	5.3826		3.73333	45418			3.8303	42587	3.73333	182667	3.8303	1.99163
3.8303	580521			4.02424	445324	3.8303	742781	4.02424	4.12858		3.8303	43000			3.92727	40154.8	3.8303	172480	3.92727	-0.598698
3.92727	509694			4.12121	392597	3.92727	651884	4.12121	3.39739		3.92727	40035			4.02424	37906.9	3.92727	162113	4.02424	-0.977582
4.02424	448088			4.21818	346605	4.02424	574074	4.21818	3.56516		4.02424	37717			4.12121	35822.9	4.02424	152503	4.12121	0.275289
4.12121	394731			4.31515	306438	4.12121	505913	4.31515	1.61122		4.12121	35875			4.21818	33885.5	4.12121	144537	4.21818	-0.721061
4.21818	348710			4.41212	271314	4.21818	446955	4.41212	-0.122504		4.21818	33753			4.31515	32079.9	4.21818	136175	4.31515	-2.75051
4.31515	307331			4.50909	240561	4.31515	394321	4.50909	-0.389904		4.31515	31591			4.41212	30393.3	4.31515	127675	4.41212	-0.835482
4.41212	271250			4.60606	213602	4.41212	348392	4.60606	-4.89275		4.41212	30248			4.50909	28814.8	4.41212	121513	4.50909	-1.7276
4.50909	240370			4.70303	189940	4.50909	308610	4.70303	-4.70213		4.50909	28523			4.60606	27334.7	4.50909	115377	4.60606	-0.9688
4.60606	211353			4.8	169147	4.60606	272107	4.8	-5.84165		4.60606	27175			4.70303	25944.8	4.60606	109217	4.70303	-1.34522
4.70303	187902			4.89697	150852	4.70303	241477	4.89697	-7.96902		4.70303	25729			4.8	24637.7	4.70303	103250	4.8	-1.9854
4.8	166761			4.99394	134736	4.8	214984	4.99394	-6.07668		4.8	24328			4.89697	23406.9	4.8	98019	4.89697	-3.17636
4.89697	147788			5.09091	120524	4.89697	190804	5.09091	-9.10949		4.89697	22926			4.99394	22246.9	4.89697	92530	4.99394	-4.04276
4.99394	132524			5.18788	107977	4.99394	171434	5.18788	-6.95393		4.99394	21652			5.09091	21152.4	4.99394	88290	5.09091	-6.16178
5.09091	117403			5.28485	96887.1	5.09091	152179	5.28485	-7.46244		5.09091	20275			5.18788	20118.9	5.09091	83818	5.18788	-3.81494
5.18788	105716			5.38182	87074.9	5.18788	136758	5.38182	-7.1342		5.18788	19585			5.28485	19142.3	5.18788	79976	5.28485	-4.11772
5.28485	94592			5.47879	78384.1	5.28485	122465	5.47879	-7.07184		5.28485	18581			5.38182	18218.9	5.28485	75709	5.38182	-1.97689
5.38182	84995			5.57576	70678.7	5.38182	110245	5.57576	-6.14426		5.38182	17954			5.47879	17345.3	5.38182	71949	5.47879	-3.17613
5.47879	76429			5.67273	63840.4	5.47879	98996	5.67273	-4.41337		5.47879	16932			5.57576	16518.4	5.47879	68869	5.57576	-4.81542
5.57576	69064			5.7697	57765.9	5.57576	89363	5.7697	-4.74775		5.57576	15911			5.67273	15735.4	5.57576	65634	5.67273	-1.26138
5.67273	62735			5.86667	52364.9	5.67273	81462	5.86667	-2.84904		5.67273	15578			5.7697	14993.8	5.67273	62651	5.7697	-3.27555
5.7697	56636			5.96364	47558.6	5.7697	73519	5.96364	-4.61858		5.7697	14598			5.86667	14291	5.7697	59937	5.86667	-1.67624
5.86667	51717			6.06061	43277.9	5.86667	67314	6.06061	-2.50457		5.86667	14092			5.96364	13624.9	5.86667	57333	5.96364	-2.0735
5.96364	46562			6.15758	39462.3	5.96364	60967	6.15758	-2.79458		5.96364	13385			6.06061	12993.4	5.96364	54517	6.06061	-2.68443
6.06061	42760			6.25455	36058.5	6.06061	55863	6.25455	-2.79852		6.06061	12691			6.15758	12394.6	6.06061	51673	6.15758	-1.75296
6.15758	38911			6.35152	33020	6.15758	50674	6.35152	-0.777423		6.15758	12201			6.25455	11826.7	6.15758	50050	6.25455	-0.384551
6.25455	35531			6.44848	30305.5	6.25455	46594	6.44848	0.656311		6.25455	11785			6.35152	11288.1	6.25455	47932	6.35152	0.94559
6.35152	32879			6.54545	27879	6.35152	43021	6.54545	-0.876737		6.35152	11389			6.44848	10777.1	6.35152	45659	6.44848	-1.20217
6.44848	30420			6.64242	25708.5	6.44848	39869	6.64242	1.60437		6.44848	10653			6.54545	10292.2	6.44848	43601	6.54545	1.44603
6.54545	27733			6.73939	23765.7	6.54545	36302	6.73939	3.14791		6.54545	10440			6.64242	9832.21	6.54545	42095	6.64242	-0.355717
6.64242	25967			6.83636	22025.9	6.64242	34162	6.83636	3.5494		6.64242	9797			6.73939	9395.65	6.64242	40207	6.73939	-2.02928
6.73939	24256			6.93333	20466.9	6.73939	31968	6.93333	4.75794		6.73939	9201			6.83636	8981.35	6.73939	38425	6.83636	2.07331
6.83636	22559			7.0303	19069.2	6.83636	29756	7.0303	4.65509		6.83636	9180			6.93333	8588.15	6.83636	37093	6.93333	1.20986
6.93333	21159			7.12727	17815.6	6.93333	27651	7.12727	4.04677		6.93333	8701			7.0303	8214.94	6.93333	35336	7.0303	0.0117004
7.0303	19723			7.22424	16690.6	7.0303	25937	7.22424	5.30345		7.0303	8216			7.12727	7860.7	7.0303	33993	7.12727	1.83407
7.12727	18364			7.32121	15680.7	7.12727	24352	7.32121	5.05065		7.12727	8025			7.22424	7524.45	7.12727	32753	7.22424	0.706711
7.22424	17390			7.41818	14773.6	7.22424	23029	7.41818	6.95916		7.22424	7586			7.32121	7205.26	7.22424	31620	7.32121	0.724274
7.32121	16326			7.51515	13958.6	7.32121	21579	7.51515	7.0761		7.32121	7267			7.41818	6902.26	7.32121	30099	7.41818	0.990033
7.41818	15644			7.61212	13226	7.41818	20540	7.61212	7.62907		7.41818	6985			7.51515	6614.61	7.41818	29007	7.51515	2.04453
7.51515	14820			7.70909	12567.4	7.51515	19647	7.70909	8.27557		7.51515	6783			7.61212	6341.55	7.51515	28080	7.61212	0.830154
7.61212	14133			7.80606	11975	7.61212	18764	7.80606	8.58468		7.61212	6408			7.70909	6082.31	7.61212	26746	7.70909	2.19599
7.70909	13530			7.90303	11442	7.70909	17934	7.90303	8.48186		7.70909	6256			7.80606	5836.2	7.70909	25711	7.80606	3.23974
7.80606	12952			8	10962.4	7.80606	17167	8	7.95919		7.80606	6089			7.90303	5602.54	7.80606	24827	7.90303	1.91857
7.90303	12386			8.09697	10530.6	7.90303	16366	8.09697	-10530.6		7.90303	5748			8	5380.71	7.90303	23960	8	1.52841
8	11828			8.19394	10141.8	8	15677	8.19394	-10141.8		8	5494			8.09697	5170.11	8	23065	8.09697	-5170.11
8.09697	0			8.29091	9791.68	8.09697	0	8.29091	-9791.68		8.09697	0			8.19394	4970.15	8.09697	0	8.19394	-4970.15
8.19394	0			8.38788	9476.25	8.19394	0	8.38788	-9476.25		8.19394	0			8.29091	4780.31	8.19394	0	8.29091	-4780.31
8.29091	0			8.48485	9192.05	8.29091	0	8.48485	-9192.05		8.29091	0			8.38788	4600.07	8.29091	0	8.38788	-4600.07
8.38788	0			8.58182	8935.92	8.38788	0	8.58182	-8935.92		8.38788	0			8.48485	4428.95	8.38788	0	8.48485	-4428.95
8.48485	0			8.67879	8705.06	8.48485	0	8.67879	-8705.06		8.48485	0			8.58182	4266.47	8.48485	0	8.58182	-4266.47
8.58182	0			8.77576	8496.93	8.58182	0	8.77576	-8496.93		8.58182	0			8.67879	4112.21	8.58182	0	8.67879	-4112.21
8.67879	0			8.87273	8309.26	8.67879	0	8.87273	-8309.26		8.67879	0			8.77576	3965.75	8.67879	0	8.77576	-3965.75
8.77576	0			8.9697	8140.03	8.77576	0	8.9697	-8140.03		8.77576	0			8.87273	3826.69	8.77576	0	8.87273	-3826.69
8.87273	0			9.06667	7987.39	8.87273	0	9.06667	6.30382		8.87273	0			8.9697	3694.66	8.87273	0	8.9697	-3694.66
8.9697	0			9.16364	7849.71	8.9697	0	9.16364	6.14126		8.9697	0			9.06667	3569.31	8.9697	0	9.06667	3.5217
9.06667	8571			9.26061	7725.5	9.06667	11300	9.26061	4.2588		9.06667	3786			9.16364	3450.29	9.06667	15883	9.16364	2.83695
9.16364	8413			9.35758	7613.42	9.16364	11087	9.35758	4.88759		9.16364	3621			9.26061	3337.28	9.16364	15519	9.26061	2.79995
9.26061	8109			9.45455	7512.29	9.26061	10673	9.45455	2.26286		9.26061	3503			9.35758	3229.99	9.26061	14712	9.35758	-0.494588
9.35758	8052			9.55152	7421.03	9.35758	10612	9.55152	3.59221		9.35758	3202			9.45455	3128.11	9.35758	14185	9.45455	4.5969
9.45455	7711			9.64848	7338.66	9.45455	10259	9.64848	2.01136		9.45455	3396			9.55152	3031.39	9.45455	14150	9.55152	3.08381
9.55152	7737			9.74545	7264.31	9.55152	10237	9.74545	3.5922		9.55152	3206			9.64848	2939.55	9.55152	13567	9.64848	2.31897
9.64848	7513			9.84242	7197.2	9.64848	9992	9.84242	2.21979		9.64848	3068			9.74545	2852.36	9.64848	13096	9.74545	3.12128
9.74545	7577			9.93939	7136.62	9.74545	9995	9.93939	1.77327		9.74545	3024			9.84242	2769.57	9.74545	12885	9.84242	4.66163
9.84242	7388			10.0364	7081.92	9.84242	9773	10.0364	-1.12351		9.84242	3026			9.93939	2690.96	9.84242	12544	9.93939	3.45038
9.93939	7288			10.1333	7032.53	9.93939	9631	10.1333	-0.245218		9.93939	2876			10.0364	2616.33	9.93939	12070	10.0364	4.413
10.0364	6988			10.2303	6987.94	10.0364	9372	10.2303	0.09633		10.0364	2852			10.1333	2545.46	10.0364	11771	10.1333	1.57158
10.1333	7012			10.3273	6947.68	10.1333	9367	10.3273	-0.925035		10.1333	2626			10.2303	2478.18	10.1333	11303	10.2303	0.176803
10.2303	6996			10.4242	6911.32	10.2303	9376	10.4242	0.34431		10.2303	2487			10.3273	2414.3	10.2303	10897	10.3273	2.08608
10.3273	6871			10.5212	6878.48	10.3273	9039	10.5212	0.95331		10.3273	2519			10.4242	2353.65	10.3273	10603	10.4242	1.84752
10.4242	6940			10.6182	6848.82	10.4242	9131	10.6182	-1.21512		10.4242	2445			10.5212	2296.06	10.4242	10537	10.5212	0.620872
10.5212	6958			10.7152	6822.04	10.5212	9181	10.7152	-3.88011		10.5212	2326			10.6182	2241.38	10.5212	10067	10.6182	1.1812
10.6182	6749			10.8121	6797.85	10.6182	8939	10.8121	-1.83785		10.6182	2298			10.7152	2189.46	10.6182	9792	10.7152	1.23469
10.7152	6509			10.9091	6776	10.7152	8685	10.9091	-3.17041		10.7152	2248			10.8121	2140.17	10.7152	9667	10.8121	1.00147
10.8121	6648			11.0061	6756.26	10.8121	8764	11.0061	-3.30514		10.8121	2187			10.9091	2093.36	10.8121	9383	10.9091	1.79254
10.9091	6520			11.103	6738.44	10.9091	8632	11.103	-5.69343		10.9091	2177			11.0061	2048.92	10.9091	9197	11.0061	0.790049
11.0061	6490			11.2	6722.33	11.0061	8555	11.2	-4.45314		11.0061	2085			11.103	2006.73	11.0061	8949	11.103	0.40595
11.103	6287			11.297	6707.78	11.103	8381	11.297	-5.6072		11.103	2025			11.2	1966.67	11.103	8742	11.2	-0.218623
11.2	6367			11.3939	6694.64	11.2	8383	11.3939	-5.25839		11.2	1957			11.297	1928.63	11.2	8399	11.297	-0.288649
11.297	6264			11.4909	6682.77	11.297	8402	11.4909	-5.21284		11.297	1916			11.3939	1892.52	11.297	8358	11.3939	-0.800846
11.3939	6278			11.5879	6672.04	11.3939	8332	11.5879	-7.75436		11.3939	1858			11.4909	1858.23	11.3939	7999	11.4909	0.867414
11.4909	6270			11.6848	6662.35	11.4909	8292	11.6848	-3.70148		11.4909	1896			11.5879	1825.67	11.4909	7926	11.5879	-2.94753
11.5879	6068			11.7818	6653.6	11.5879	8082	11.7818	-6.68759		11.5879	1704			11.6848	1794.76	11.5879	7711	11.6848	-2.57341
11.6848	6367			11.8788	6645.69	11.6848	8363	11.8788	-4.75758		11.6848	1689			11.7818	1765.41	11.6848	7378	11.7818	-2.3851
11.7818	6130			11.9758	6638.54	11.7818	8047	11.9758	-5.4644		11.7818	1668			11.8788	1737.54	11.7818	7245	11.8788	-3.51686
11.8788	6269			12.0727	6632.09	11.8788	8250	12.0727	-4.80701		11.8788	1597			11.9758	1711.08	11.8788	7101	11.9758	-4.35961
11.9758	6208					11.9758	8144				11.9758	1540			12.0727	1685.96	11.9758	6994	12.0727	-3.8531
12.0727	6252					12.0727	8223				12.0727	1535			12.1697	1662.11	12.0727	6700	12.1697	-2.14316
12.1697	6306					12.1697	8259				12.1697	1577			12.2667	1639.46	12.1697	6765	12.2667	-2.93102
12.2667	6085					12.2667	8117				12.2667	1525			12.3636	1617.96	12.2667	6575	12.3636	-6.69908
12.3636	6023					12.3636	7924				12.3636	1370					12.3636	6094
12.4606	6122					12.4606	7983				12.4606	1398					12.4606	6226
12.5576	6052					12.5576	7947				12.5576	1401					12.5576	6087
