# Supplementary material for: Blue-shift photoconversion of near-infrared fluorescent proteins for labeling and tracking in living cells and organisms
Source: Nat Commun. 2023 Dec 19;14:8402. doi: 10.1038/s41467-023-44054-9 (PMC10730883; doi:10.1038/s41467-023-44054-9)
Supplement: Supplementary file 4 — Source Data [file 41467_2023_44054_MOESM4_ESM.zip › source_data/fig3.xlsx]

## Sheet: fig3a
From Fpbase						From this study
wavelength(nm)	Dendra2 (Green) ex	Dendra2 (Green) em	Dendra2 (Red) ex	Dendra2 (Red) em		wavelength (nm)	miRFP713 (red-shifted) em		miRFP713 (red-shifted) ex		miRFP713 (blue-shifted) em		miRFP713 (blue-shifted) ex
300	0.05	--	0.4362	--		610	0.03415	470	0.00128	560	0.10339	470	0
301	0.0457	--	0.4399	--		620	0.0472	480	0.00636	570	0.06739	480	0.02535
302	0.0421	--	0.4487	--		630	0.05006	490	0.00255	580	0.08503	490	0.03577
303	0.0369	--	0.4527	--		640	0.04019	500	0	590	0.1071	500	0.04623
304	0.0354	--	0.4598	--		650	0.04479	510	0.000891448	600	0.1728	510	0.07306
305	0.0309	--	0.4629	--		660	0.05479	520	0.00254	610	0.26972	520	0.09967
306	0.0303	--	0.4688	--		670	0.08586	530	0.0078	620	0.46629	530	0.13837
307	0.029	--	0.4772	--		680	0.1646	540	0.0171	630	0.68694	540	0.19629
308	0.0263	--	0.4774	--		690	0.29635	550	0.03111	640	0.89889	550	0.26758
309	0.0257	--	0.4761	--		700	0.55686	560	0.05594	650	1	560	0.37322
310	0.0252	--	0.4798	--		710	0.87042	570	0.09041	660	0.85018	570	0.47403
311	0.0239	--	0.4824	--		720	1	580	0.13382	670	0.65448	580	0.58383
312	0.0229	--	0.4885	--		730	0.84101	590	0.18743	680	0.57109	590	0.68785
313	0.0225	--	0.4923	--		740	0.42927	600	0.22868	690	0.51562	600	0.68438
314	0.0216	--	0.4973	--		750	0.11603	610	0.3306	700	0.39275	610	0.78674
315	0.0216	--	0.5036	--		760	0.02094	620	0.47173	710	0.10167	620	0.92114
316	0.0199	--	0.4897	--		770	0.004	630	0.61874	720	0.0049	630	1
317	0.0206	--	0.501	--		780	0.000828091	640	0.69103	730	0.000392087	640	0.95038
318	0.019	--	0.5046	--		790	0.000303499	650	0.73988	740	3.43936e-05	650	0.7866
319	0.019	--	0.4961	--		800	0.000110546	660	0.844	750	0.000123817
320	0.018	--	0.4887	--		810	0	670	1	760	0
321	0.0176	--	0.4713	--		820	3.81887e-05			770	0.000116938
322	0.0162	--	0.4591	--
323	0.0155	--	0.4426	--
324	0.0139	--	0.4318	--
325	0.0128	--	0.4168	--
326	0.0127	--	0.3923	--
327	0.0111	--	0.3717	--
328	0.0105	--	0.362	--
329	0.0094	--	0.3478	--
330	0.008	--	0.34	--
331	0.0077	--	0.3306	--
332	0.007	--	0.3238	--
333	0.0064	--	0.3124	--
334	0.0069	--	0.3099	--
335	0.0062	--	0.3036	--
336	0.006	--	0.3029	--
337	0.0057	--	0.2922	--
338	0.0055	--	0.2906	--
339	0.0059	--	0.2838	--
340	0.0056	--	0.283	--
341	0.0057	--	0.2693	--
342	0.0053	--	0.2642	--
343	0.0056	--	0.2547	--
344	0.0052	--	0.239	--
345	0.0053	--	0.2373	--
346	0.0058	--	0.2261	--
347	0.0057	--	0.2189	--
348	0.0056	--	0.2141	--
349	0.0055	--	0.2049	--
350	0.0054	--	0.1989	--
351	0.0061	--	0.1949	--
352	0.0058	--	0.1909	--
353	0.0064	--	0.187	--
354	0.0062	--	0.1839	--
355	0.0067	--	0.1742	--
356	0.007	--	0.1646	--
357	0.0068	--	0.1557	--
358	0.0067	--	0.1438	--
359	0.0066	--	0.1362	--
360	0.0073	--	0.127	--
361	0.0073	--	0.1146	--
362	0.0074	--	0.109	--
363	0.0074	--	0.102	--
364	0.0077	--	0.0983	--
365	0.0079	--	0.0923	--
366	0.0085	--	0.0893	--
367	0.0087	--	0.0885	--
368	0.0088	--	0.0885	--
369	0.0091	--	0.0862	--
370	0.0107	--	0.0862	--
371	0.0104	--	0.087	--
372	0.0111	--	0.0859	--
373	0.0116	--	0.0877	--
374	0.0117	--	0.0874	--
375	0.0124	--	0.0885	--
376	0.0122	--	0.0894	--
377	0.0124	--	0.0909	--
378	0.0123	--	0.0913	--
379	0.0121	--	0.093	--
380	0.0134	--	0.0944	--
381	0.0134	--	0.0972	--
382	0.0138	--	0.1006	--
383	0.0143	--	0.1043	--
384	0.0147	--	0.1089	--
385	0.0151	--	0.1106	--
386	0.0156	--	0.1136	--
387	0.016	--	0.1178	--
388	0.0163	--	0.1244	--
389	0.0166	--	0.126	--
390	0.017	--	0.1322	--
391	0.0172	--	0.1347	--
392	0.0181	--	0.1357	--
393	0.0187	--	0.14	--
394	0.019	--	0.1439	--
395	0.0191	--	0.1455	--
396	0.0203	--	0.1491	--
397	0.0211	--	0.153	--
398	0.0213	--	0.1576	--
399	0.0231	--	0.1617	--
400	0.0242	--	0.1685	--
401	0.0247	--	0.1742	--
402	0.0257	--	0.1763	--
403	0.0267	--	0.1839	--
404	0.027	--	0.1861	--
405	0.0287	--	0.1897	--
406	0.0294	--	0.1942	--
407	0.0306	--	0.2012	--
408	0.0324	--	0.208	--
409	0.0329	--	0.2131	--
410	0.0359	--	0.2234	--
411	0.0361	--	0.2282	--
412	0.0381	--	0.2344	--
413	0.0405	--	0.2414	--
414	0.0426	--	0.2489	--
415	0.0448	--	0.2563	--
416	0.0486	--	0.263	--
417	0.0507	--	0.2716	--
418	0.0533	--	0.2775	--
419	0.0567	--	0.2796	--
420	0.0603	--	0.2838	--
421	0.0632	--	0.2846	--
422	0.0655	--	0.288	--
423	0.0686	--	0.2881	--
424	0.0721	--	0.2906	--
425	0.0753	--	0.2908	--
426	0.08	--	0.2901	--
427	0.0845	--	0.2962	--
428	0.0874	--	0.299	--
429	0.0932	--	0.3021	--
430	0.0994	--	0.3094	--
431	0.1076	--	0.3201	--
432	0.1144	--	0.3275	--
433	0.1211	--	0.3363	--
434	0.1248	--	0.3404	--
435	0.1312	--	0.352	--
436	0.1398	--	0.3594	--
437	0.1468	--	0.3663	--
438	0.1559	--	0.3831	--
439	0.163	--	0.3877	--
440	0.1719	--	0.3965	--
441	0.1803	--	0.3993	--
442	0.1886	--	0.4007	--
443	0.1973	--	0.4055	--
444	0.2068	--	0.4051	--
445	0.221	--	0.409	--
446	0.2348	--	0.4085	--
447	0.2445	--	0.4036	--
448	0.2594	--	0.403	--
449	0.2675	--	0.3968	--
450	0.2829	--	0.3916	--
451	0.2955	--	0.389	--
452	0.3121	--	0.3856	--
453	0.3317	--	0.3823	--
454	0.3479	--	0.384	--
455	0.3713	--	0.3851	--
456	0.3962	--	0.3891	--
457	0.4107	--	0.3921	--
458	0.4398	--	0.3948	--
459	0.4546	--	0.3985	--
460	0.4691	--	0.4018	--
461	0.4738	--	0.399	--
462	0.4843	--	0.4008	--
463	0.492	--	0.4076	--
464	0.5091	--	0.416	--
465	0.522	--	0.4286	--
466	0.5373	--	0.443	--
467	0.5474	--	0.4467	--
468	0.5575	--	0.457	--
469	0.5587	--	0.4599	--
470	0.5714	--	0.4677	--
471	0.5859	--	0.4729	--
472	0.5969	--	0.4795	--
473	0.6111	--	0.4803	--
474	0.6185	--	0.4754	--
475	0.6415	--	0.4776	--
476	0.6637	--	0.4715	--
477	0.6881	--	0.4708	--
478	0.7092	--	0.4544	--
479	0.7313	--	0.4493	--
480	0.7757	0.0346	0.4471	--
481	0.8166	0.0427	0.4436	--
482	0.8588	0.0514	0.4395	--
483	0.8847	0.0645	0.4389	--
484	0.9049	0.0776	0.4245	--
485	0.921	0.0938	0.4178	--
486	0.9292	0.1151	0.4153	--
487	0.9491	0.139	0.4078	--
488	0.9645	0.1719	0.4001	--
489	0.9859	0.2012	0.4074	--
490	0.9816	0.2414	0.4026	--
491	1	0.2896	0.4045	--
492	0.9935	0.3284	0.4057	--
493	0.9753	0.3922	0.4074	--
494	0.9519	0.4524	0.4092	--
495	0.9195	0.5154	0.4062	--
496	0.8843	0.5691	0.4079	--
497	0.8402	0.6321	0.422	--
498	0.7934	0.7007	0.4279	--
499	0.7404	0.7454	0.4307	--
500	0.6771	0.8033	0.4315	--
501	0.6088	0.8572	0.4366	--
502	0.5447	0.9051	0.444	--
503	0.4707	0.9372	0.4577	--
504	0.4293	0.9632	0.4685	--
505	0.3722	0.9823	0.4757	--
506	0.3204	0.9947	0.4909	--
507	0.2736	1	0.499	--
508	0.2256	0.9842	0.5152	--
509	0.1923	0.9763	0.5224	--
510	0.1645	0.9519	0.5394	--
511		0.9277	0.5412	--
512		0.893	0.5556	--
513		0.853	0.5668	--
514		0.8155	0.5746	--
515		0.7827	0.5843	--
516		0.7437	0.585	--
517		0.7004	0.5987	--
518		0.6668	0.6044	--
519		0.6316	0.5987	--
520		0.5944	0.5928	--
521		0.5677	0.5948	--
522		0.5445	0.592	--
523		0.5207	0.6007	--
524		0.4988	0.5905	--
525		0.4796	0.5957	--
526		0.4622	0.6054	--
527		0.4462	0.6047	--
528		0.4322	0.6043	--
529		0.4223	0.6033	--
530		0.408	0.5932	--
531		0.3957	0.5992	--
532		0.387	0.6088	--
533		0.3767	0.6207	--
534		0.3674	0.6352	--
535		0.3602	0.6427	--
536		0.3543	0.6515	--
537		0.3448	0.6825	--
538		0.3367	0.7052	--
539		0.3319	0.7462	--
540		0.3211	0.7796	--
541		0.3131	0.7994	--
542		0.3061	0.8148	--
543		0.296	0.8221	--
544		0.2876	0.8446	--
545		0.277	0.863	0.1012
546		0.2696	0.8763	0.1176
547		0.2567	0.9029	0.1371
548		0.247	0.9244	0.1582
549		0.2359	0.9415	0.1825
550		0.2251	0.9527	0.2135
551		0.2137	0.9737	0.2468
552		0.2074	0.9877	0.271
553		0.1962	0.9961	0.313
554		0.1858	1	0.3542
555		0.1796	0.9695	0.3955
556		0.1682	0.96	0.4452
557		0.1572	0.9377	0.4925
558		0.1528	0.9147	0.5349
559		0.1458	0.8932	0.5921
560		0.1374	0.8609	0.6403
561		0.1313	0.816	0.687
562		0.1247	0.7825	0.7414
563		0.1186	0.7301	0.7877
564		0.1118	0.6771	0.8336
565		0.1077	0.6285	0.877
566		0.1024	0.5945	0.9216
567		0.0976	0.5614	0.9457
568		0.0929	0.5193	0.9801
569		0.0888	0.4707	1
570		0.0791	0.4265	0.964
571		0.0755	0.384	0.9757
572		0.0736	0.3509	0.9909
573		0.0714	0.3285	0.9857
574		0.0679	0.2962	0.9825
575		0.0658	0.2707	0.9632
576		0.0627	0.2494	0.9578
577		0.0613	0.226	0.9413
578		0.0591	0.2168	0.9145
579		0.0566	0.1979	0.8927
580		0.055	0.1812	0.886
581		0.0536		0.8534
582		0.0504		0.811
583		0.0489		0.7953
584		0.047		0.767
585		0.0461		0.7341
586		0.0447		0.7011
587		0.0422		0.6725
588		0.0405		0.6451
589		0.0393		0.6227
590		0.038		0.5982
591		0.0364		0.5755
592		0.0346		0.5519
593		0.0336		0.5356
594		0.0323		0.5249
595		0.0311		0.5045
596		0.0291		0.4869
597		0.028		0.4708
598		0.0274		0.4587
599		0.0251		0.4479
600		0.0243		0.4383
601		0.0232		0.431
602		0.0225		0.4252
603		0.0212		0.419
604		0.0207		0.412
605		0.0201		0.4074
606		0.0187		0.4032
607		0.0176		0.3998
608		0.0173		0.3933
609		0.0158		0.3914
610		0.0155		0.3854
611		0.015		0.3806
612		0.0144		0.3806
613		0.0137		0.3783
614		0.0128		0.372
615		0.0122		0.3648
616		0.0118		0.3675
617		0.0111		0.3593
618		0.011		0.3537
619		0.0102		0.3468
620		0.0096		0.3408
621		0.0095		0.335
622		0.0089		0.3252
623		0.0084		0.3158
624		0.008		0.3061
625		0.0075		0.2979
626		0.0075		0.2882
627		0.0073		0.2778
628		0.0066		0.2698
629		0.0069		0.2628
630		0.0066		0.2517
631		0.0062		0.243
632		0.0061		0.2326
633		0.0056		0.2238
634		0.0054		0.2127
635		0.0051		0.2027
636		0.0052		0.1983
637		0.0047		0.1889
638		0.0046		0.1789
639		0.0047		0.1737
640		0.0042		0.1669
641		0.0039		0.1585
642		0.0039		0.1487
643		0.0037		0.1455
644		0.0037		0.139
645		0.0032		0.1315
646		0.0033		0.1265
647		0.0032		0.1208
648		0.0031		0.1154
649		0.0029		0.1107
650		0.0028		0.1076
651		0.0027		0.1024
652		0.0025		0.0981
653		0.0026		0.0936
654		0.0022		0.0907
655		0.0022		0.0875
656		0.0022		0.084
657		0.002		0.0794
658		0.0019		0.0777
659		0.0019		0.0761
660		0.0019		0.0739
661		0.0017		0.0709
662		0.0017		0.068
663		0.0016		0.0669
664		0.0016		0.0651
665		0.0015		0.0621
666		0.0014		0.0613
667		0.0013		0.0595
668		0.0015		0.0577
669		0.0012		0.0567
670		0.0012		0.0537
671		0.0013		0.0522
672		0.0012		0.0512
673		0.001		0.05
674		0.0011		0.0471
675		0.001		0.0467
676		0.0009		0.045
677		0.0007		0.0436
678		0.0009		0.042
679		0.0009		0.0404
680		0.0009		0.0388
681		0.0009		0.0368
682		0.0008		0.036
683		0.0008		0.0351
684		0.0007		0.0337
685		0.0007		0.0329
686		0.0007		0.0308
687		0.0006		0.0297
688		0.0006		0.0291
689		0.0006		0.0281
690		0.0006		0.0275
691		0.0007		0.0259
692		0.0006		0.0248
693		0.0007		0.024
694		0.0005		0.0241
695		0.0005		0.0227
696		0.0004		0.0225
697		0.0006		0.0216
698		0.0005		0.0208
699		0.0005		0.0198
700		0.0004		0.0193

## Sheet: fig3b
miRFP713									dendra2
PC: 775 nm light
Line average	775 nm (kJ/cm2)	Red ch	err	Blue-ch	err	Blue-ch norm	err		Line average	775 nm (kJ/cm2)	Red ch	err	Blue-ch	err	Blue-ch norm	err
1	0.0121	0.99467	0.06553	1.01069	0.15657	0.000563449	0.00791		1	0	0.96101	0.03792	0.94472	0.1075	-0.000381783	0.000681069
1	0.02419	0.96993	0.08223	1.03353	0.19103	0.00177	0.00965		1	0.0121	0.96677	0.0424	5.43216	0.57814	0.03061	0.00366
1	0.06048	0.95386	0.08473	1.3018	0.18098	0.01591	0.00915		1	0.02419	0.85032	0.03703	5.60221	0.66869	0.03179	0.00424
1	0.06048	0.93188	0.0676	1.3022	0.13049	0.01593	0.00659		1	0.06048	0.90361	0.03304	5.53073	0.52982	0.03129	0.00336
1	0.06048	0.97797	0.07329	1.29511	0.22532	0.01556	0.01139		1	0.12096	1.00335	0.05112	5.87634	0.63114	0.03368	0.004
1	0.12096	0.79387	0.05791	1.80431	0.24161	0.04241	0.01221		1	0.24191	0.87658	0.03378	6.32948	0.61054	0.03681	0.00387
1	0.24191	0.60517	0.04438	4.66667	0.63043	0.19332	0.03186		4	0.96765	0.91765	0.0382	20.6684	1.64571	0.13585	0.01043
4	0.96765	0.27357	0.01668	15.5858	2.15481	0.769	0.1089		16	3.87061	0.75657	0.03121	64.2823	6.38464	0.43708	0.04045
16	3.87061	0.11281	0.00847	20.7864	3.44666	1.04319	0.17419		32	7.74122	0.66982	0.02955	158.836	17.7445	1.09014	0.11242
64	15.4824	0.06093	0.005	19.1479	3.07131	0.95681	0.15522		64	15.4824	0.3903	0.01923	132.733	16.4611	0.90986	0.10429
										* fixed 488 nm light at 0.03 kW/cm2
PC: 405 nm
Line average	775 nm (kJ/cm2)	Red ch	err	Blue-ch	err	Blue-ch norm	err		Line average	775 nm (kJ/cm2)	Red ch	err	Blue-ch	err	Blue-ch norm	err
1	0	1.00009	0.04469	1.01149	0.11946	0.00207	0.02151		1	3.35509e-05	0.8857	0.08906	32.7626	4.16278	0.08513	0.01116
1	3.35509e-05	0.98778	0.04534	1.06262	0.12335	0.01128	0.02222		1	8.38772e-05	0.86997	0.09473	75.3143	11.7243	0.19918	0.03142
1	8.38772e-05	0.91954	0.04564	1.0358	0.1213	0.00645	0.02185		1	0.000167754	0.85441	0.13489	116.156	21.9176	0.30865	0.05874
1	0.000167754	0.94109	0.05	1.03294	0.11723	0.00593	0.02111		1	0.000335509	0.82658	0.0891	195.821	24.472	0.52217	0.06559
1	0.000335509	0.98665	0.04958	1.19758	0.12971	0.03559	0.02336		1	0.000671018	0.73899	0.0765	374.097	44.468	1	0.11919
1	0.000671018	0.94702	0.03518	1.43805	0.14591	0.0789	0.02628		1	0.00168	0.568	0.05263	346.799	36.2313	0.92683	0.09711
1	0.00168	0.76987	0.02633	2.46925	0.23843	0.26462	0.04294		4	0.01342	0.07694	0.00512	226.07	24.8251	0.60325	0.06654
1	0.00336	0.57022	0.02576	3.19683	0.31293	0.39566	0.05636
4	0.01342	0.22149	0.00784	6.55234	0.42649	1	0.07681
16	0.05368	0.04596	0.00183	4.87113	0.32608	0.69721	0.05873
64	0.21473	0.00942	0.000394878	2.60752	0.22087	0.28952	0.03978

## Sheet: fig3c
miRFP713									dendra2
775 nm (kJ/cm2)	Red ch	err	Blue-ch	err	Blue-ch norm	err			775 nm (kJ/cm2)	Red ch	err	Blue-ch	err	Blue-ch norm	err
0.0121	0.99467	0.06553	1.01069	0.15657	0.000563449	0.00791			0	0.96101	0.03792	0.94472	0.1075	-0.000381783	0.000681069
0.02419	0.96993	0.08223	1.03353	0.19103	0.00177	0.00965			0.0121	0.96677	0.0424	5.43216	0.57814	0.03061	0.00366
0.06048	0.95386	0.08473	1.3018	0.18098	0.01591	0.00915			0.02419	0.85032	0.03703	5.60221	0.66869	0.03179	0.00424
0.06048	0.93188	0.0676	1.3022	0.13049	0.01593	0.00659			0.06048	0.90361	0.03304	5.53073	0.52982	0.03129	0.00336
0.06048	0.97797	0.07329	1.29511	0.22532	0.01556	0.01139			0.12096	1.00335	0.05112	5.87634	0.63114	0.03368	0.004
0.12096	0.79387	0.05791	1.80431	0.24161	0.04241	0.01221			0.24191	0.87658	0.03378	6.32948	0.61054	0.03681	0.00387
0.24191	0.60517	0.04438	4.66667	0.63043	0.19332	0.03186			0.96765	0.91765	0.0382	20.6684	1.64571	0.13585	0.01043
0.96765	0.27357	0.01668	15.5858	2.15481	0.769	0.1089			3.87061	0.75657	0.03121	64.2823	6.38464	0.43708	0.04045
3.87061	0.11281	0.00847	20.7864	3.44666	1.04319	0.17419			7.74122	0.66982	0.02955	158.836	17.7445	1.09014	0.11242
15.4824	0.06093	0.005	19.1479	3.07131	0.95681	0.15522			15.4824	0.3903	0.01923	132.733	16.4611	0.90986	0.10429

## Sheet: fig3h
Ratio of bacteria growth after 1.6 h
775 nm	405 nm
0.94623	0.9529
0.85707	0.84244
1.04392	0.92064
0.96253	0.87465
