# Supplementary material for: Blue-shift photoconversion of near-infrared fluorescent proteins for labeling and tracking in living cells and organisms
Source: Nat Commun. 2023 Dec 19;14:8402. doi: 10.1038/s41467-023-44054-9 (PMC10730883; doi:10.1038/s41467-023-44054-9)
Supplement: Supplementary file 4 — Source Data [file 41467_2023_44054_MOESM4_ESM.zip › source_data/fig4.xlsx]

## Sheet: fig4a
miRFP720									mEos2
Pre				Post					Pre			Post
wavelength (nm)	Emission	wavelength (nm)	Excitaion	wavelength (nm)	Emission	wavelength (nm)	Excitation		wavelength	mEos2 (Red) ex	mEos2 (Green) ex	mEos2 (Green) em	mEos2 (Red) em
612.5	0.01869	472.5	0.00783	612.5	0.12678	472.5	0.03269		304	--	0.0685	--	--
617.5	0.02068	477.5	0.00998	617.5	0.19252	477.5	0.04589		305	--	0.064	--	--
622.5	0.02699	482.5	0.01184	622.5	0.26791	482.5	0.0678		306	--	0.0595	--	--
627.5	0.02801	487.5	0.01327	627.5	0.28355	487.5	0.0911		307	--	0.0555	--	--
632.5	0.03013	492.5	0.01412	632.5	0.37203	492.5	0.11829		308	--	0.0533	--	--
637.5	0.03559	497.5	0.01245	637.5	0.531	497.5	0.12634		309	--	0.051	--	--
642.5	0.02977	502.5	0.01052	642.5	0.54303	502.5	0.1304		310	0.1064	0.0488	--	--
647.5	0.03899	507.5	0.00915	647.5	0.79881	507.5	0.13624		311	0.1097	0.0465	--	--
652.5	0.03596	512.5	0.00882	652.5	0.66277	512.5	0.14599		312	0.113	0.0442	--	--
657.5	0.05162	517.5	0.01082	657.5	0.76763	517.5	0.19258		313	0.1163	0.042	--	--
662.5	0.07155	522.5	0.01083	662.5	0.88548	522.5	0.20465		314	0.1195	0.0397	--	--
667.5	0.09073	527.5	0.01211	667.5	0.84972	527.5	0.22113		315	0.1228	0.0375	--	--
672.5	0.12282	532.5	0.01419	672.5	0.82087	532.5	0.2465		316	0.1261	0.0352	--	--
677.5	0.19914	537.5	0.01689	677.5	1	537.5	0.27826		317	0.1293	0.0329	--	--
682.5	0.20386	542.5	0.01996	682.5	0.79012	542.5	0.30889		318	0.1326	0.0307	--	--
687.5	0.23361	547.5	0.02459	687.5	0.70617	547.5	0.35567		319	0.1359	0.0284	--	--
692.5	0.31985	552.5	0.02927	692.5	0.73664	552.5	0.38784		320	0.1391	0.0262	--	--
697.5	0.33961	557.5	0.04173	697.5	0.55879	557.5	0.48618		321	0.1424	0.0239	--	--
702.5	0.43741	562.5	0.05389	702.5	0.4559	562.5	0.57205		322	0.1457	0.0216	--	--
707.5	0.73477	567.5	0.06938	707.5	0.53517	567.5	0.62377		323	0.1489	0.0194	--	--
712.5	1	572.5	0.08391	712.5	0.55986	572.5	0.65618		324	0.1522	0.0186	--	--
717.5	0.5496	577.5	0.09216	717.5	0.24614	577.5	0.63861		325	0.1568	0.0184	--	--
722.5	0.55738	582.5	0.12641	722.5	0.23294	582.5	0.7572		326	0.162	0.0183	--	--
727.5	0.39706	587.5	0.13908	727.5	0.16959	587.5	0.72486		327	0.1672	0.0181	--	--
732.5	0.14707	592.5	0.14871	732.5	0.07084	592.5	0.73757		328	0.1724	0.0179	--	--
737.5	0.06675	597.5	0.17683	737.5	0.03516	597.5	0.77272		329	0.1776	0.0177	--	--
742.5	0.01506	602.5	0.20846	742.5	0.00941	602.5	0.85666		330	0.1827	0.0175	--	--
747.5	0.00594	607.5	0.25013	747.5	0.00333	607.5	0.89606		331	0.1867	0.0173	--	--
752.5	0.000591087	612.5	0.28471	752.5	0.00057512	612.5	0.8998		332	0.1906	0.017	--	--
757.5	0.000379414	617.5	0.34936	757.5	0.000392864	617.5	0.94638		333	0.1945	0.0166	--	--
762.5	0.000339476	622.5	0.42802	762.5	0.000417164	622.5	0.97632		334	0.1985	0.0163	--	--
767.5	0.000324832	627.5	0.43752	767.5	0.000516393	627.5	0.87426		335	0.2024	0.0159	--	--
772.5	0.000332819	632.5	0.59269	772.5	0.00043944	632.5	0.98922		336	0.2063	0.0156	--	--
777.5	0.000235636	637.5	0.7078	777.5	0.000340212	637.5	1		337	0.2103	0.0152	--	--
		642.5	0.79484			642.5	0.92705		338	0.2142	0.0149	--	--
		647.5	0.73444			647.5			339	0.2181	0.0145	--	--
		652.5	0.80435			652.5			340	0.2221	0.0142	--	--
		657.5	0.92294			657.5			341	0.226	0.0138	--	--
		662.5	0.96064			662.5			342	0.2299	0.0135	--	--
		667.5	0.94648			667.5			343	0.2323	0.0131	--	--
		672.5	1			672.5			344	0.2344	0.0128	--	--
									345	0.2365	0.0124	--	--
									346	0.2387	0.0121	--	--
									347	0.2408	0.0117	--	--
									348	0.2429	0.0114	--	--
									349	0.245	0.011	--	--
									350	0.2472	0.0107	--	--
									351	0.2493	0.0106	--	--
									352	0.2514	0.0106	--	--
									353	0.2535	0.0105	--	--
									354	0.2504	0.0105	--	--
									355	0.2474	0.0105	--	--
									356	0.2444	0.0106	--	--
									357	0.2413	0.0108	--	--
									358	0.2383	0.0109	--	--
									359	0.2353	0.011	--	--
									360	0.2323	0.0111	--	--
									361	0.2292	0.0111	--	--
									362	0.2262	0.0112	--	--
									363	0.2232	0.0113	--	--
									364	0.2202	0.0114	--	--
									365	0.2171	0.0114	--	--
									366	0.2141	0.0115	--	--
									367	0.2111	0.0116	--	--
									368	0.208	0.0116	--	--
									369	0.205	0.0117	--	--
									370	0.202	0.0118	--	--
									371	0.1918	0.0118	--	--
									372	0.1704	0.0119	--	--
									373	0.1504	0.012	--	--
									374	0.1308	0.012	--	--
									375	0.1113	0.0121	--	--
									376	0.0969	0.0122	--	--
									377	0.0887	0.0122	--	--
									378	0.0804	0.0122	--	--
									379	0.0722	0.0122	--	--
									380	0.0671	0.0122	--	--
									381	0.0652	0.0122	--	--
									382	0.0632	0.012	--	--
									383	0.0613	0.0115	--	--
									384	0.0593	0.0111	--	--
									385	0.0573	0.0113	--	--
									386	0.0554	0.0117	--	--
									387	0.0534	0.0122	--	--
									388	0.0515	0.0127	--	--
									389	0.0495	0.0131	--	--
									390	0.0476	0.0136	--	--
									391	0.0456	0.014	--	--
									392	0.0436	0.0145	--	--
									393	0.0417	0.015	--	--
									394	0.0397	0.0154	--	--
									395	0.0378	0.0159	--	--
									396	0.0358	0.0163	--	--
									397	0.0339	0.0168	--	--
									398	0.0326	0.0173	--	--
									399	0.0322	0.0177	--	--
									400	0.0318	0.0182	--	--
									401	0.0314	0.0186	--	--
									402	0.031	0.0187	--	--
									403	0.0306	0.0187	--	--
									404	0.0302	0.0187	--	--
									405	0.0298	0.0187	--	--
									406	0.0293	0.0187	--	--
									407	0.0289	0.0187	--	--
									408	0.0288	0.0187	--	--
									409	0.0292	0.0187	--	--
									410	0.0296	0.0193	--	--
									411	0.03	0.0204	--	--
									412	0.0304	0.0215	--	--
									413	0.0308	0.0226	--	--
									414	0.0312	0.0237	--	--
									415	0.0316	0.0247	--	--
									416	0.032	0.0258	--	--
									417	0.0324	0.0269	--	--
									418	0.0329	0.028	--	--
									419	0.0333	0.0291	--	--
									420	0.0337	0.0301	--	--
									421	0.0341	0.0312	--	--
									422	0.0345	0.0323	--	--
									423	0.0349	0.0334	--	--
									424	0.0353	0.0345	--	--
									425	0.0357	0.0355	--	--
									426	0.0361	0.0366	--	--
									427	0.0366	0.0377	--	--
									428	0.037	0.0389	--	--
									429	0.0374	0.0408	--	--
									430	0.0379	0.0427	--	--
									431	0.0392	0.0446	--	--
									432	0.0405	0.0465	--	--
									433	0.0418	0.0493	--	--
									434	0.0431	0.0533	--	--
									435	0.0444	0.0574	--	--
									436	0.0457	0.0615	--	--
									437	0.0469	0.0655	--	--
									438	0.0482	0.0696	--	--
									439	0.0495	0.0737	--	--
									440	0.0508	0.0777	--	--
									441	0.0521	0.0818	--	--
									442	0.0537	0.0859	--	--
									443	0.0553	0.0899	--	--
									444	0.0569	0.094	--	--
									445	0.0584	0.098	--	--
									446	0.06	0.1021	--	--
									447	0.0616	0.1063	--	--
									448	0.0632	0.1119	--	--
									449	0.0647	0.1174	--	--
									450	0.0663	0.123	--	--
									451	0.0679	0.1308	--	--
									452	0.0695	0.1397	--	--
									453	0.071	0.1486	--	--
									454	0.0726	0.1576	--	--
									455	0.0742	0.1665	--	--
									456	0.0758	0.1754	--	--
									457	0.0773	0.1843	--	--
									458	0.0789	0.1932	--	--
									459	0.0807	0.2023	--	--
									460	0.0827	0.2117	--	--
									461	0.0846	0.2214	--	--
									462	0.0866	0.2352	--	--
									463	0.0886	0.2491	--	--
									464	0.0905	0.263	--	--
									465	0.0925	0.2769	--	--
									466	0.0945	0.2908	--	--
									467	0.0964	0.3033	--	--
									468	0.0984	0.3141	--	--
									469	0.1004	0.3264	--	--
									470	0.103	0.3425	--	--
									471	0.1056	0.3586	--	--
									472	0.1082	0.3748	--	--
									473	0.1108	0.3909	--	--
									474	0.1134	0.413	--	--
									475	0.1159	0.438	--	--
									476	0.1185	0.4629	--	--
									477	0.1211	0.4879	--	--
									478	0.1237	0.5036	--	--
									479	0.1263	0.5112	--	--
									480	0.1289	0.5189	--	--
									481	0.1315	0.5256	--	--
									482	0.1341	0.5307	--	--
									483	0.1366	0.5383	--	--
									484	0.1392	0.5491	--	--
									485	0.1441	0.5598	--	--
									486	0.1497	0.5706	--	--
									487	0.1552	0.5814	--	--
									488	0.1608	0.5922	--	--
									489	0.1663	0.603	0.0029	--
									490	0.1719	0.6012	0.0066	--
									491	0.1791	0.6343	0.0103	--
									492	0.1891	0.6674	0.014	--
									493	0.1991	0.7005	0.0177	--
									494	0.2091	0.7334	0.0214	--
									495	0.2191	0.766	0.0252	--
									496	0.2291	0.7987	0.0292	--
									497	0.2391	0.8221	0.0373	--
									498	0.2444	0.8447	0.0454	--
									499	0.2472	0.8676	0.0535	--
									500	0.25	0.8905	0.066	--
									501	0.2528	0.9135	0.0819	--
									502	0.2556	0.9354	0.0993	--
									503	0.2584	0.9477	0.1196	--
									504	0.2612	0.96	0.1558	--
									505	0.264	0.9723	0.1973	--
									506	0.2689	0.9846	0.237	--
									507	0.2739	0.9969	0.295	--
									508	0.2789	1	0.3746	--
									509	0.2839	0.9982	0.4288	--
									510	0.2889	0.9963	0.528	--
									511	0.2939	0.9865	0.6129	--
									512	0.2989	0.9145	0.6975	--
									513	0.3039	0.9007	0.7681	--
									514	0.3089	0.7192	0.8153	--
									515	0.3139	0.614	0.8625	--
									516	0.3189	0.5032	0.922	--
									517	0.325	0.4621	0.9659	--
									518	0.3364	0.3644	0.9815	--
									519	0.3478	0.3209	0.9972	--
									520	0.3595	0.2778	1	--
									521	0.3764	0.2424	0.9891	--
									522	0.3932	0.207	0.9783	--
									523	0.4101	0.1865	0.9674	--
									524	0.4289	0.1714	0.9566	--
									525	0.4494	0.1496	0.9249	--
									526	0.4695	0.1277	0.886	--
									527	0.4897	0.1059	0.8495	--
									528	0.5074	0.0867	0.7829	--
									529	0.52	0.0786	0.7519	--
									530	0.5326	0.072	0.7163	--
									531	0.5428	0.0663	0.6585	--
									532	0.5457	0.0606	0.6114	--
									533	0.5487	0.0549	0.5705	--
									534	0.5516	0.0493	0.5303	--
									535	0.5545	0.0436	0.4953	--
									536	0.5575	0.0379	0.4649	--
									537	0.5604	0.0323	0.4407	--
									538	0.5634	0.0266	0.4198	--
									539	0.5548	0.0209	0.4019	--
									540	0.5433	0.0153	0.3839	--
									541	0.5319	0.0096	0.3734	--
									542	0.5204	0.0073	0.3631	--
									543	0.5089	0.0058	0.3527	--
									544	0.5067		0.3424	0.0115
									545	0.505		0.3354	0.0134
									546	0.5032		0.3286	0.0153
									547	0.5015		0.3217	0.0172
									548	0.4998		0.3149	0.0191
									549	0.498		0.3081	0.021
									550	0.5037		0.3022	0.0229
									551	0.5145		0.2965	0.0248
									552	0.5253		0.2908	0.0267
									553	0.536		0.2852	0.0286
									554	0.5468		0.2795	0.0328
									555	0.5576		0.2738	0.0384
									556	0.5842		0.2664	0.044
									557	0.6125		0.2577	0.0495
									558	0.6409		0.2491	0.0551
									559	0.6777		0.2405	0.0607
									560	0.7149		0.2318	0.0662
									561	0.7482		0.2222	0.0753
									562	0.7946		0.2116	0.0848
									563	0.8272		0.201	0.0943
									564	0.8597		0.1904	0.1092
									565	0.8871		0.1807	0.1293
									566	0.9152		0.1717	0.1578
									567	0.9458		0.1627	0.1917
									568	0.9709		0.1537	0.2389
									569	0.9768		0.1454	0.2898
									570	0.9827		0.1392	0.3473
									571	0.9885		0.1329	0.3997
									572	0.9944		0.1266	0.4935
									573	1		0.1203	0.5711
									574	0.9917		0.1141	0.6111
									575	0.9835		0.1094	0.7048
									576	0.9752		0.1053	0.7788
									577	0.9646		0.1011	0.8453
									578	0.926		0.0969	0.9222
									579	0.8475		0.0927	0.9385
									580	0.8127		0.0886	0.9548
									581	0.775		0.0844	0.9708
									582	0.7266		0.0807	0.9854
									583	0.6384		0.0779	1
									584	0.5559		0.0751	0.9922
									585	0.5043		0.0723	0.9812
									586	0.4273		0.0696	0.9702
									587	0.341		0.0668	0.9591
									588	0.3004		0.064	0.9445
									589	0.2362		0.0613	0.8934
									590	0.1842		0.0585	0.8617
									591	0.1394		0.0562	0.8168
									592	0.1168		0.0542	0.7619
									593	0.0989		0.0522	0.7277
									594	0.0809		0.0502	0.6588
									595	0.0658		0.0482	0.6172
									596	0.0575		0.0462	0.5914
									597	0.0492		0.0442	0.5364
									598			0.0422	0.498
									599			0.0403	0.4636
									600			0.0388	0.4319
									601			0.0373	0.4056
									602			0.0358	0.38
									603			0.0344	0.3575
									604			0.0329	0.3354
									605			0.0314	0.3184
									606			0.0299	0.3058
									607			0.0285	0.2931
									608			0.0271	0.2807
									609			0.026	0.275
									610			0.0248	0.2693
									611			0.0237	0.2636
									612			0.0225	0.2579
									613			0.0214	0.2523
									614			0.0202	0.2466
									615			0.0191	0.2422
									616			0.0179	0.2428
									617			0.017	0.2435
									618			0.0161	0.2442
									619			0.0152	0.2449
									620			0.0143	0.2455
									621			0.0134	0.2462
									622			0.0125	0.2469
									623			0.0116	0.2476
									624			0.0107	0.2482
									625			0.0098	0.2489
									626			0.0095	0.249
									627			0.0092	0.2485
									628			0.0088	0.2481
									629			0.0085	0.2476
									630			0.0082	0.2471
									631			0.0078	0.2467
									632			0.0075	0.2462
									633			0.0072	0.2458
									634			0.0069	0.2453
									635			0.0066	0.2429
									636			0.0064	0.236
									637			0.0061	0.2291
									638			0.0058	0.2223
									639			0.0056	0.2154
									640			0.0053	0.2085
									641			0.0051	0.2006
									642			0.0048	0.1914
									643			0.0047	0.1821
									644			0.0047	0.1729
									645			0.0047	0.1641
									646			0.0047	0.1557
									647				0.1474
									648				0.139
									649				0.1309
									650				0.1247
									651				0.1184
									652				0.1122
									653				0.106
									654				0.0997
									655				0.0942
									656				0.0905
									657				0.0867
									658				0.083
									659				0.0793
									660				0.0756
									661				0.0718
									662				0.0681
									663				0.0644
									664				0.0617
									665				0.0599
									666				0.058
									667				0.0562
									668				0.0544
									669				0.0526
									670				0.0508
									671				0.049
									672				0.0472
									673				0.0454
									674				0.0436
									675				0.0425
									676				0.0416
									677				0.0406
									678				0.0397
									679				0.0388
									680				0.0379
									681				0.0369
									682				0.036
									683				0.0351
									684				0.0342
									685				0.0333
									686				0.0325
									687				0.0318
									688				0.0311
									689				0.0304
									690				0.0296
									691				0.0289
									692				0.0282
									693				0.0274
									694				0.0267
									695				0.026
									696				0.0253
									697				0.0247
									698				0.0241
									699				0.0235
									700				0.0229
									701				0.0223
									702				0.0217
									703				0.0211
									704				0.0205
									705				0.0198
									706				0.0192
									707				0.0188
									708				0.0185
									709				0.0181
									710				0.0177
									711				0.0174
									712				0.017
									713				0.0167
									714				0.0163
									715				0.0159
									716				0.0156
									717				0.0152
									718				0.0148
									719				0.0145
									720				0.0141
									721				0.0138
									722				0.0134
									723				0.0129
									724				0.0124
									725				0.0119
									726				0.0114
									727				0.0109
									728				0.0104
									729				0.0099
									730				0.0094
									731				0.0089
									732				0.0084
									733				0.0079
									734				0.0074
									735				0.0069
									736				0.0064
									737				0.0059
									738				0.0054
									739				0.0049
									740				0.0044
									741				0.0039
									742				0.0038
									743				0.0037
									744				0.0036
									745				0.0035
									746				0.0034
									747				0.0033

## Sheet: fig4b
mEos2						miRFP720
before PC			after PC			before PC			after PC
Series064 Lifetime HyD 4			Series002 Lifetime HyD 4			cell2_PCnir Lifetime HyD 5			cell2_PCred Lifetime HyD 5
Time [ns]	Lifetime HyD 4 [Events]		Time [ns]	Lifetime HyD 4 [Events]		Time [ns]	Lifetime HyD 5 [Events]		Time [ns]	Lifetime HyD 5 [Events]
-1.65221	99		-1.53138	161.64		-0.351457	8		-1.43416	1
-1.5996	79.1807		-1.47936	123.568		-0.327098	0		-1.3837	2.448
-1.54699	17.8193		-1.42735	47.792		-0.302739	0		-1.33324	3.552
-1.49437	116		-1.37533	161		-0.278381	0		-1.28277	4.08
-1.44176	8		-1.32332	16		-0.254022	1.12		-1.23231	0.92
-1.38915	96		-1.2713	165		-0.229663	1.456		-1.18185	0
-1.33653	2		-1.21929	6		-0.205304	7.424		-1.13138	0
-1.28392	106.217		-1.16727	171		-0.180945	16		-1.08092	2
-1.23131	9.78313		-1.11526	22		-0.156587	0		-1.03046	0
-1.17869	105		-1.06324	153.92		-0.132228	10.08		-0.979995	3
-1.12608	8		-1.01123	18.08		-0.107869	99.712		-0.929532	0
-1.07347	89.5181		-0.959215	186		-0.0835103	470.208		-0.879069	2
-1.02086	69.9639		-0.907201	23		-0.0591515	189.792		-0.828606	0
-0.968243	69.7149		-0.855186	197.72		-0.0347927	792.208		-0.778143	1
-0.915631	120.803		-0.803172	159.66		-0.0104339	1136.84		-0.72768	0
-0.863018	20		-0.751157	185.54		0.0139248	4379.02		-0.677217	3
-0.810405	146.948		-0.699143	293.08		0.0382836	19282		-0.626754	0
-0.757792	59.0281		-0.647128	80		0.0626424	43259.4		-0.576291	1
-0.705179	148.554		-0.595114	274		0.0870012	23856.8		-0.525828	4
-0.652566	70.4699		-0.543099	137.36		0.11136	29287.6		-0.475365	4
-0.599953	134.277		-0.491085	280.216		0.135719	25553.5		-0.424902	2
-0.54734	86.7229		-0.43907	137.456		0.160078	20288.7		-0.374439	9
-0.494728	197		-0.387055	286.08		0.184436	36197.2		-0.323976	6
-0.442115	141.771		-0.335041	163.72		0.208795	57085.9		-0.273513	12
-0.389502	238.49		-0.283026	389.168		0.233154	29916.4		-0.22305	16.8
-0.336889	268.739		-0.231012	153		0.257513	44202.7		-0.172587	46.456
-0.284276	124.47		-0.178997	730		0.281872	50978.2		-0.122124	143.664
-0.231663	362.53		-0.126983	481.416		0.30623	48348.9		-0.0716606	171.104
-0.17905	174.815		-0.0749682	1142.1		0.330589	124508		-0.0211976	778.608
-0.126437	479.293		-0.0229537	1041.04		0.354948	106782		0.0292655	486.368
-0.0738246	216.189		0.0290609	395.44		0.379307	109912		0.0797285	1761.34
-0.0212117	634.45		0.0810754	858.536		0.403665	139789		0.130192	1188.43
0.0314011	389.59		0.13309	399.472		0.428024	173444		0.180655	3843.3
0.084014	783.249		0.185105	908.992		0.452383	195841		0.231118	5120.43
0.136627	431.711		0.237119	688.72		0.476742	469893		0.281581	5148.5
0.18924	936.112		0.289134	850.168		0.501101	341237		0.332044	10812.6
0.241853	850.08		0.341148	615.376		0.525459	404698		0.382507	10649.6
0.294466	696.574		0.393163	1117.43		0.549818	293790		0.43297	12863.8
0.347078	1064.74		0.445177	624.536		0.574177	561534		0.483433	36956.3
0.399691	809.305		0.497192	1366.61		0.598536	1.15514e+06		0.533896	19620.4
0.452304	1303.86		0.549206	755.084		0.622895	1.46597e+06		0.584359	59706.2
0.504917	907.494		0.601221	1429.9		0.647253	1.04201e+06		0.634822	112368
0.55753	1399.08		0.653235	1365.32		0.671612	1.10845e+06		0.685285	122051
0.610143	1372.39		0.70525	1413.92		0.695971	1.18389e+06		0.735748	182930
0.662756	1933.21		0.757265	1603.1		0.72033	1.15674e+06		0.786211	266979
0.715369	1218.08		0.809279	1118.36		0.744688	1.11777e+06		0.836674	378821
0.767981	2131.06		0.861294	2066.02		0.769047	1.00125e+06		0.887137	770755
0.820594	1919.62		0.913308	1445.74		0.793406	833127		0.9376	628505
0.873207	2562.12		0.965323	2044.72		0.817765	692556		0.988063	649112
0.92582	3118.71		1.01734	2263		0.842124	532654		1.03853	610880
0.978433	2278.73		1.06935	3213.59		0.866482	406949		1.08899	532839
1.03105	3339.65		1.12137	2111.2		0.890841	659139		1.13945	540158
1.08366	2506.88		1.17338	2895.6		0.9152	92050		1.18992	384237
1.13627	3883		1.2254	2780.58		0.939559	69873.2		1.24038	250095
1.18888	4746.83		1.27741	4006.37		0.963918	37149.3		1.29084	186332
1.2415	6349.48		1.32942	4234.01		0.988276	28699.8		1.3413	143657
1.29411	5219.22		1.38144	4558.66		1.01264	16641.9		1.39177	105544
1.34672	6786.65		1.43345	5618.19		1.03699	13445.6		1.44223	119829
1.39934	7142.67		1.48547	5399.21		1.06135	12152.1		1.49269	52802.9
1.45195	7976.61		1.53748	6423.82		1.08571	6477.77		1.54316	45848.3
1.50456	13354.9		1.5895	7573.89		1.11007	5936		1.59362	33832.2
1.55717	11529.6		1.64151	9219.09		1.13443	4636.3		1.64408	25371.5
1.60979	15104.8		1.69353	8803.16		1.15879	20054.7		1.69455	32018.9
1.6624	18179		1.74554	9840.8		1.18315	1674.34		1.74501	16805.6
1.71501	22011.1		1.79756	11798.6		1.20751	1051		1.79547	11281.8
1.76763	38751.1		1.84957	15074.3		1.23186	596		1.84593	9954.16
1.82024	40758		1.90158	18167.5		1.25622	439.68		1.8964	8115.49
1.87285	51704.2		1.9536	18833.5		1.28058	747.32		1.94686	7897.08
1.92546	65013.1		2.00561	21552.9		1.30494	270.144		1.99732	8136.25
1.97808	83737.5		2.05763	25364.9		1.3293	995.736		2.04779	4557.02
2.03069	130960		2.10964	29696.5		1.35366	602.12		2.09825	3400.64
2.0833	133357		2.16166	38120.6		1.37802	1280.45		2.14871	3636.39
2.13592	163624		2.21367	37649.8		1.40238	593.76		2.19918	2880.46
2.18853	198351		2.26569	42261		1.42673	1014.84		2.24964	3486.46
2.24114	233172		2.3177	49662.7		1.45109	2453.75		2.3001	2130.41
2.29375	294352		2.36972	53206.3		1.47545	746.2		2.35056	2106.25
2.34637	335780		2.42173	69389.5		1.49981	55		2.40103	1760.79
2.39898	375618		2.47374	68071		1.52417	507		2.45149	1178.12
2.45159	352271		2.52576	72793.7		1.54853	46.144		2.50195	1296.84
2.50421	334641		2.57777	87147.5		1.57289	68.856		2.55242	1384.96
2.55682	407782		2.62979	82814.4		1.59725	49.088		2.60288	1433.09
2.60943	399808		2.6818	89092.6		1.6216	623.664		2.65334	1046.44
2.66204	372863		2.73382	108320		1.64596	122.248		2.70381	1097.5
2.71466	313779		2.78583	104191		1.67032	649		2.75427	855
2.76727	275762		2.83785	110714		1.69468	55.64		2.80473	1057
2.81988	264033		2.88986	98347.5		1.71904	735.36		2.8552	1070.22
2.8725	255435		2.94188	103647		1.7434	44.608		2.90566	651.776
2.92511	210460		2.99389	116127		1.76776	334.136		2.95612	862.408
2.97772	171188		3.0459	112320		1.79212	64.432		3.00658	384.908
3.03034	130421		3.09792	106417		1.81648	92.824		3.05705	905.684
3.08295	124249		3.14993	88541		1.84083	0		3.10751	438
3.13556	114372		3.20195	103723		1.86519	97.976		3.15797	303.376
3.18817	90684.2		3.25396	92549.4		1.88955	28.112		3.20844	370.624
3.24079	75948		3.30598	95762.6		1.91391	173.264		3.2589	366.704
3.2934	52534.3		3.35799	74424.5		1.93827	29.648		3.30936	281.896
3.34601	51065		3.41001	70837.6		1.96263	207		3.35983	217.4
3.39863	50725.5		3.46202	73065.1		1.98699	47.144		3.41029	354
3.45124	34747.1		3.51404	61593.2		2.01135	149.856		3.46075	173.824
3.50385	31047		3.56605	64813.9		2.0357	17.2		3.51121	230.312
3.55646	24405.8		3.61806	47273.3		2.06006	121.8		3.56168	237.664
3.60908	18070.2		3.67008	46526.2		2.08442	2		3.61214	192.528
3.66169	21231		3.72209	45540.8		2.10878	40		3.6626	142.512
3.7143	16991		3.77411	37700.8		2.13314	2		3.71307	132.196
3.76692	16393		3.82612	41742.1		2.1575	92		3.76353	112.964
3.81953	12229.9		3.87814	28477.6		2.18186	6.84		3.81399	88.56
3.87214	11169.2		3.93015	29312.3		2.20622	78.68		3.86446	119.44
3.92475	10837.3		3.98217	27566.7		2.23057	25.48		3.91492	42.656
3.97737	9113.52		4.03418	20316.4		2.25493	140.552		3.96538	127.344
4.02998	8140		4.0862	24959		2.27929	8.448		4.01584	106.608
4.08259	6430.19		4.13821	16706.6		2.30365	56		4.06631	90.392
4.13521	5912.67		4.19022	17676.5		2.32801	5.824		4.11677	119.352
4.18782	5273.13		4.24224	15732.4		2.35237	70.176		4.16723	67.648
4.24043	6176.02		4.29425	12208.9		2.37673	0		4.2177	64.416
4.29304	6193.98		4.34627	13324.7		2.40109	4		4.26816	83.584
4.34566	5239.73		4.39828	12806.6		2.42544	0		4.31862	35.2
4.39827	3285.29		4.4503	10531.4		2.4498	32.136		4.36909	66.8
4.45088	4078.77		4.50231	9035.89		2.47416	4.864		4.41955	38.472
4.5035	3923.97		4.55433	8410.11		2.49852	36		4.47001	77.528
4.55611	3493.45		4.60634	9152.3		2.52288	0		4.52048	37.932
4.60872	3263.63		4.65836	7476.98		2.54724	47		4.57094	67.068
4.66133	2440.89		4.71037	7010.04		2.5716	0		4.6214	37
4.71395	2707.27		4.76238	5898.08		2.59596	42		4.67186	55
4.76656	2399		4.8144	5189.64		2.62032	1		4.72233	37.14
4.81917	2655		4.86641	5454.28		2.64467	64.88		4.77279	58.78
4.87179	2861		4.91843	4839.69		2.66903	5.12		4.82325	42.58
4.9244	2031.3		4.97044	5153.06		2.69339	49		4.87372	32.316
4.97701	1781.08		5.02246	4393.89		2.71775	0.48		4.92418	33.068
5.02962	2267.1		5.07447	3518.39		2.74211	19.52		4.97464	18.116
5.08224	2060.52		5.12649	3996.1		2.76647	0		5.02511	34
5.13485	2017.54		5.1785	2962.88		2.79083	52		5.07557	22
5.18746	1718.44		5.23052	4146.12		2.81519	7		5.12603	47
5.24008	1396.65		5.28253	2298.19		2.83954	37		5.17649	35
5.29269	1490.36		5.33454	3364.01		2.8639	3.072		5.22696	42
5.3453	1494.34		5.38656	2242		2.88826	28.928		5.27742	14.048
5.39791	1428.66		5.43857	2724.47		2.91262	0		5.32788	41.952
5.45053	1511.28		5.49059	2183.98		2.93698	51		5.37835	21
5.50314	1116.85		5.5426	2415.92		2.96134	14.616		5.42881	31
5.55575	1147.61		5.59462	1825.19		2.9857	33.384		5.47927	16
5.60837	1162.82		5.64663	2167.05		3.01006	0		5.52974	27
5.66098	936.442		5.69865	2118.86		3.03441	27		5.5802	14
5.71359	1158.42		5.75066	1643.08		3.05877	8.64		5.63066	24.292
5.7662	997.912		5.80268	1771.44		3.08313	36.36		5.68112	4.708
5.81882	999.803		5.85469	1432.28		3.10749	3.456		5.73159	14
5.87143	1044.18		5.9067	1505.87		3.13185	14.728		5.78205	7
5.92404	1006.94		5.95872	1158.11		3.15621	0.816		5.83251	21
5.97666	818.799		6.01073	1495.57		3.18057	8		5.88298	13
6.02927	737.08		6.06275	1600.34		3.20493	2.112		5.93344	24
6.08188	732.827		6.11476	1274.46		3.22928	5.888		5.9839	10.112
6.13449	855.486		6.16678	960.888		3.25364	0		6.03437	9.68
6.18711	754.711		6.21879	1347.24		3.278	20		6.08483	12.608
6.23972	562.843		6.27081	951.972		3.30236	2.496		6.13529	10.816
6.29233	696.53		6.32282	1387.49		3.32672	5.504		6.18576	14.784
6.34495	535.542		6.37484	1057.92		3.35108	0		6.23622	2
6.39756	729.896		6.42685	967.82		3.37544	12		6.28668	7
6.45017	852.578		6.47886	1025.39		3.3998	0		6.33714	6
6.50278	584.478		6.53088	684		3.42416	28		6.38761	12
6.5554	423.671		6.58289	1231.64		3.44851	6.912		6.43807	4
6.60801	378.647		6.63491	977.264		3.47287	11.088		6.48853	20
6.66062	616.863		6.68692	471.096		3.49723	4		6.539	4
6.71324	655.032		6.73894	900.76		3.52159	4		6.58946	12
6.76585	397.59		6.79095	753.372		3.54595	3.888		6.63992	0
6.81846	360.137		6.84297	676.868		3.57031	5.112		6.69039	15.144
6.87107	371.036		6.89498	637.584		3.59467	0		6.74085	2.856
6.92369	286		6.947	512.856		3.61903	16		6.79131	6
6.9763	392.482		6.99901	698.42		3.64338	0		6.84177	2
7.02891	355.185		7.05102	546.732		3.66774	4		6.89224	8
7.08153	379.333		7.10304	618.8		3.6921	0		6.9427	0
7.13414	352.108		7.15505	627.432		3.71646	0		6.99316	18
7.18675	292.418		7.20707	363.176		3.74082	0		7.04363	0
7.23937	304.972		7.25908	550.28		3.76518	0		7.09409	11
7.29198	242.803		7.3111	531.024		3.78954	4.416		7.14455	0
7.34459	253.032		7.36311	335.696		3.8139	3.584		7.19502	9
7.3972	243.659		7.41513	404.852		3.83825	0		7.24548	0.876
7.44982	240.237		7.46714	468.932		3.86261	4		7.29594	3.116
7.50243	199.771		7.51916	426.116		3.88697	0		7.3464	2.408
7.55504	315.932		7.57117	317.636		3.91133	0		7.39687	2.408
7.60766	323.876		7.62318	304.464		3.93569	0		7.44733	2.192
7.66027	314.402		7.6752	447.296		3.96005	0		7.49779	0
7.71288	313.791		7.72721	377.708		3.98441	0		7.54826	0
7.76549	88		7.77923	530.116		4.00877	4		7.59872	0
7.81811	294.365		7.83124	442.12		4.03312	0		7.64918	0
7.87072	155.928		7.88326	263.76		4.05748	0		7.69965	0
7.92333	211.707		7.93527	482		4.08184	0		7.75011	5
7.97595	111.647		7.98729	217.856		4.1062	4		7.80057	0
8.02856	235.249		8.0393	439.284		4.13056	2.16		7.85104	5
8.08117	107.104		8.09132	197.236		4.15492	0.84		7.9015	0
8.13378	263		8.14333	371.752		4.17928	0		7.95196	7
8.1864	122.912		8.19534	198.872		4.20364	0		8.00242	0
8.23901	242.064		8.24736	419.884		4.228	0		8.05289	8
8.29162	196.671		8.29937	147.116		4.25235	0		8.10335	2
8.34424	121.137		8.35139	381.908		4.27671	0		8.15381	7
8.39685	207.217		8.4034	235.092		4.30107	0		8.20428	0
8.44946	58.6064		8.45542	373.168		4.32543	0		8.25474	8
8.50207	168.394		8.50743	281.616		4.34979	0.328		8.3052	0
8.55469	52.0482		8.55945	223.496		4.37415	0.672		8.35567	9
8.6073	156.892		8.61146	336.72		4.39851	0		8.40613	0
8.65991	69.0602		8.66348	129		4.42287	0		8.45659	6
8.71253	170.735		8.71549	305.288		4.44722	0		8.50705	1.568
8.76514	51.2651		8.7675	125.996		4.47158	0		8.55752	2.432
8.81775	189.779		8.81952	263.916		4.49594	3		8.60798	5.6
8.87036	130.522		8.87153	100.456		4.5203	0		8.65844	1.4
8.92298	112.442		8.92355	290.296		4.54466	0		8.70891	4
8.97559	163.257		8.97556	92.048		4.56902	0		8.75937	0
9.0282	58		9.02758	238.768		4.59338	0		8.80983	2
9.08082	140		9.07959	62.232		4.61774	0		8.8603	0
9.13343	45.8635		9.13161	312		4.64209	0		8.91076	8
9.18604	134.859		9.18362	135.088		4.66645	0		8.96122	0
9.23865	98.2771		9.23564	237.6		4.69081	3		9.01168	2
9.29127	180.635		9.28765	272.312		4.71517	0		9.06215	0
9.34388	52.3655		9.33966	120		4.73953	0		9.11261	6
9.39649	165.47		9.39168	254		4.76389	0		9.16307	0
9.44911	81.9036		9.44369	97.016		4.78825	0		9.21354	5
9.50172	124.771		9.49571	297.984		4.81261	0		9.264	0
9.55433	129.855		9.54772	65.336		4.83696	0		9.31446	3
9.60694	50.7349		9.59974	221.124		4.86132	0		9.36493	0
9.65956	123.265		9.65175	81.54		4.88568	0		9.41539	7
9.71217	45.2651		9.70377	232		4.91004	0		9.46585	0
9.76478	135.735		9.75578	59		4.9344	0		9.51632	7
9.8174	35		9.8078	241		4.95876	0		9.56678	0
9.87001	119.618		9.85981	76.8		4.98312	0		9.61724	3
9.92262	38.3815		9.91182	238.176		5.00748	0		9.6677	0.336
9.97523	111		9.96384	210.744		5.03184	0		9.71817	3.664
10.0278	45		10.0159	99.28		5.05619	0		9.76863	4.428
10.0805	118.004		10.0679	197		5.08055	0		9.81909	4.572
10.1331	104.406		10.1199	64		5.10491	0		9.86956	0.9
10.1857	46.5904		10.1719	228		5.12927	0		9.92002	0.1
10.2383	128		10.2239	30		5.15363	0		9.97048	3
10.2909	23.1807		10.2759	192		5.17799	0		10.0209	0
10.3435	111.819		10.3279	44		5.20235	3		10.0714	3
10.3961	30		10.38	209.48		5.22671	0		10.1219	0
10.4488	120.024		10.432	28.52		5.25106	0		10.1723	11
10.5014	15.9759		10.484	210		5.27542	0		10.2228	0
10.554	102		10.536	36		5.29978	0		10.2733	3
10.6066	17		10.588	209.112		5.32414	0		10.3237	0
10.6592	124.08		10.64	118.428		5.3485	0		10.3742	5
10.7118	57.8233		10.692	115.964		5.37286	0		10.4246	0
10.7644	69.4458		10.7441	177.496		5.39722	0		10.4751	4
10.817	94.6506		10.7961	22		5.42158	0		10.5256	0
10.8697	12		10.8481	172		5.44593	0		10.576	4
10.9223	97		10.9001	7.08		5.47029	0		10.6265	0
10.9749	4		10.9521	198.92		5.49465	0		10.677	3
11.0275	90		11.0041	10		5.51901	0		10.7274	0
11.0801	0		11.0561	149		5.54337	0		10.7779	7
11.1327	15		11.1082	4		5.56773	0		10.8284	0
11.1853	0		11.1602	143		5.59209	0		10.8788	4
11.2379	2		11.2122	0		5.61645	0		10.9293	0.552
11.2906	0		11.2642	49		5.6408	0		10.9797	2.448
11.3432	0		11.3162	1.088		5.66516	0		11.0302	2.96
11.3958	1		11.3682	2.912		5.68952	0		11.0807	2.04
			11.4202	1		5.71388	1		11.1311	2

## Sheet: fig4e
mEos3.2						miRFP720
relative 405 intensity [J/cm2]	red increase respect to green	err	normalized	err		relative 405 intensity	red increase respect to NIR	err	normalized	err
						J/cm2
0	0.00332	0.00421	0.00874	0.01108		0	0.15028	0.00326	0.44204	0.0096
0.0606	0.03982	0.0149	0.10468	0.03918		0.0606	0.17043	0.00225	0.50134	0.00661
0.303	0.17675	0.00852	0.46463	0.0224		0.303	0.17079	0.00116	0.50239	0.0034
0.606	0.28379	0.02557	0.74602	0.06722		0.606	0.18987	0.00584	0.55851	0.01718
1.212	0.38041	0.12677	1	0.33326		1.212	0.21552	0.01468	0.63396	0.04319
4.848	0.31438	0.05543	0.82643	0.1457		4.848	0.30503	0.02248	0.89727	0.06612
9.696	0.20305	0.08302	0.53377	0.21825		9.696	0.33996	0.02883	1	0.08479
19.392	0.05424	0.01072	0.1426	0.02817		19.392	0.29221	0.00786	0.85954	0.02312
									--	--
