# Supplementary material for: Blue-shift photoconversion of near-infrared fluorescent proteins for labeling and tracking in living cells and organisms
Source: Nat Commun. 2023 Dec 19;14:8402. doi: 10.1038/s41467-023-44054-9 (PMC10730883; doi:10.1038/s41467-023-44054-9)
Supplement: Supplementary file 4 — Source Data [file 41467_2023_44054_MOESM4_ESM.zip › source_data/fig5.xlsx]

## Sheet: fig5c
Signal-to-Noise ratio for miRFP-Vimentin
Blue channel	Red channel
8.07841	4.51854
6.22139	2.91072
4.95512	3.3264
7.17319	3.14502
3.96961	1.88629
3.21676	1.84197
3.85195	2.96957
4.62271	1.77834
3.97254	2.34722
5.33277	2.18157
7.7575	2.75145
4.08528	2.49538
3.35912	2.32475
4.17147	1.99532
5.10315	3.43815
3.67283	2.01158
5.75213	2.93627
8.18993	3.78711
4.3196	2.39762
5.28111	3.18835
2.35719	1.42951
7.50876	2.24105
4.63574	3.01564
4.55884	2.26885
2.66857	1.70996
4.09618	2.18266
3.69982	2.01742
6.91886	2.54387
5.15607	1.77466
2.76267	1.44201

## Sheet: fig5i
distance (um)	intensity (counts)
0	1.6036
0.0293	2.4085
0.05859	3.8063
0.08789	4.3344
0.11719	4.9302
0.14648	4.9974
0.17578	3.9335
0.20508	4.037
0.23438	4.183
0.26367	3.4802
0.29297	2.426
0.32227	2.0846
0.35156	2.9219
0.38086	3.3801
0.41016	2.3245
0.43945	2.5034
0.46875	3.4603
0.49805	4.4345
0.52734	6.3497
0.55664	8.46
0.58594	10.5994
0.61523	13.3096
0.64453	11.4712
0.67383	9.1178
0.70312	7.5044
0.73242	7.5118
0.76172	8.1985
0.79102	9.4012
0.82031	9.9285
0.84961	10.0542
0.87891	7.2708
0.9082	5.4063
0.9375	4.3812
0.9668	4.6975
0.99609	4.1396
1.02539	2.927
1.05469	3.7242
1.08398	3.0503
1.11328	2.3761
1.14258	2.3779
1.17188	2.1262
1.20117	1.9074
1.23047	2.3345
1.25977	2.4279
1.28906	2.3387
1.31836	2.2333
1.34766	1.774
1.37695	2.2575
1.40625	1.9882
