# Supplementary material for: Blue-shift photoconversion of near-infrared fluorescent proteins for labeling and tracking in living cells and organisms
Source: Nat Commun. 2023 Dec 19;14:8402. doi: 10.1038/s41467-023-44054-9 (PMC10730883; doi:10.1038/s41467-023-44054-9)
Supplement: Supplementary file 4 — Source Data [file 41467_2023_44054_MOESM4_ESM.zip › source_data/figS10cd/405/00_in.txt]

	IntDen	RawIntDen
1	1964.128	254448.000
2	2502.672	324215.000
3	3324.609	430695.000
4	4948.299	641040.000
5	6067.502	786030.000
6	7451.611	965338.000
7	8430.611	1092165.000
8	9004.076	1166456.000
9	493.494	63931.000
10	648.858	84058.000
11	942.858	122145.000
12	1335.378	172995.000
13	1667.226	215985.000
14	2457.924	318418.000
15	2438.834	315945.000
16	2552.306	330645.000
17	175.187	22695.000
18	385.804	49980.000
19	515.718	66810.000
20	694.841	90015.000
21	938.922	121635.000
22	1082.614	140250.000
23	1363.291	176611.000
24	1389.683	180030.000
25	419.267	54315.000
26	553.117	71655.000
27	557.054	72165.000
28	994.037	128775.000
29	1270.900	164642.000
30	1458.576	188955.000
31	1899.094	246023.000
32	1976.263	256020.000
33	665.045	86155.000
34	1066.867	138210.000
35	1614.326	209132.000
36	2329.971	301842.000
37	2913.216	377400.000
38	3932.332	509424.000
39	4620.419	598564.000
40	4672.956	605370.000
41	395.646	51255.000
42	547.212	70890.000
43	684.999	88740.000
44	1153.476	149430.000
45	1137.729	147390.000
46	1623.921	210375.000
47	2031.378	263160.000
48	1978.231	256275.000
49	210.618	27285.000
50	279.511	36210.000
51	429.109	55590.000
52	547.212	70890.000
53	562.959	72930.000
54	791.292	102510.000
55	952.700	123420.000
56	852.312	110415.000
57	1694.783	219555.000
58	2645.515	342720.000
59	2797.081	362355.000
60	4462.338	578085.000
61	4791.059	620670.000
62	6172.868	799680.000
63	6727.954	871590.000
64	9148.903	1185218.000
65	914.683	118495.000
66	1090.488	141270.000
67	1761.708	228225.000
68	2226.248	288405.000
69	2710.472	351135.000
70	4043.071	523770.000
71	4131.649	535245.000
72	4552.722	589794.000
73	3094.292	400858.000
74	4475.569	579799.000
75	6171.764	799537.000
76	9047.704	1172108.000
77	10828.572	1402815.000
78	13640.937	1767150.000
79	14800.526	1917372.000
80	17512.526	2268705.000
