# Supplementary material for: Blue-shift photoconversion of near-infrared fluorescent proteins for labeling and tracking in living cells and organisms
Source: Nat Commun. 2023 Dec 19;14:8402. doi: 10.1038/s41467-023-44054-9 (PMC10730883; doi:10.1038/s41467-023-44054-9)
Supplement: Supplementary file 4 — Source Data [file 41467_2023_44054_MOESM4_ESM.zip › source_data/figS10cd/405/00_out.txt]

	IntDen	RawIntDen
1	659.410	85425
2	902.811	116957
3	1288.670	166944
4	1691.757	219163
5	2119.955	274635
6	2800.663	362819
7	3218.301	416923
8	3831.334	496340
9	240.143	31110
10	431.077	55845
11	552.646	71594
12	844.439	109395
13	1083.996	140429
14	1509.754	195585
15	1536.416	199039
16	1713.819	222021
17	816.881	105825
18	1082.614	140250
19	1625.426	210570
20	2060.533	266937
21	3188.080	413008
22	3890.633	504022
23	4634.391	600374
24	5241.820	679065
25	670.742	86893
26	1051.120	136170
27	1334.082	172827
28	2056.210	266377
29	2781.334	360315
30	3379.724	437835
31	3623.804	469455
32	3969.453	514233
33	1515.166	196286
34	2490.738	322669
35	3422.450	443370
36	4860.516	629668
37	6257.131	810596
38	8454.092	1095207
39	8684.378	1125040
40	9536.328	1235408
41	1933.614	250495
42	2736.269	354477
43	3692.930	478410
44	5314.404	688468
45	6805.130	881588
46	8117.637	1051620
47	9337.644	1209669
48	9921.167	1285263
49	975.873	126422
50	1485.038	192383
51	2085.404	270159
52	2730.349	353710
53	3421.246	443214.000
54	3956.462	512550
55	5017.339	649984
56	5283.951	684523
57	1835.588	237796.000
58	2797.552	362416
59	4267.174	552802
60	5741.204	743759
61	7161.000	927690
62	8775.079	1136790
63	10650.529	1379750
64	11465.512	1485329
65	246.049	31875
66	503.908	65280
67	576.738	74715
68	906.663	117456
69	1188.907	154020
70	1461.888	189384
71	1663.289	215475
72	1897.527	245820
73	448.793	58140
74	490.129	63495.000
75	549.181	71145
76	675.157	87465
77	828.692	107355.000
78	1102.298	142800
79	1217.151	157679
80	1222.370	158355
81	805.071	104295
82	1184.970	153510
83	1507.786	195330
84	2035.314	263670
85	2572.685	333285
86	3907.252	506175
87	3704.508	479910
88	4538.580	587962
89	1212.528	157080
90	2037.283	263925
91	2469.340	319897
92	3599.435	466298
93	4912.358	636384
94	6568.514	850935
95	7086.201	918000
96	8338.220	1080196
97	1661.320	215220
98	2297.110	297585
99	2854.164	369750
100	4434.781	574515
101	5135.527	665295
102	7410.985	960075
103	9050.653	1172490
104	8912.866	1154640
105	2000.802	259199
106	3176.170	411465
107	3798.296	492060
108	5592.950	724553
109	6791.398	879809
110	9110.284	1180215
111	10324.842	1337558
112	11273.320	1460431
113	2301.965	298214
114	3440.736	445739
115	3821.871	495114
116	5634.688	729960
117	6979.591	904189
118	9713.151	1258315
119	11138.111	1442915
120	11702.073	1515975
121	1141.349	147859
122	1609.332	208485
123	2146.949	278132
124	3001.793	388875
125	4040.593	523449
126	4757.596	616335
127	5360.672	694462
128	6107.911	791265.000
