# Supplementary material for: Blue-shift photoconversion of near-infrared fluorescent proteins for labeling and tracking in living cells and organisms
Source: Nat Commun. 2023 Dec 19;14:8402. doi: 10.1038/s41467-023-44054-9 (PMC10730883; doi:10.1038/s41467-023-44054-9)
Supplement: Supplementary file 4 — Source Data [file 41467_2023_44054_MOESM4_ESM.zip › source_data/figS10cd/405/01_in.txt]

	IntDen	RawIntDen
1	819.572	106590.000
2	1009.760	131325.000
3	1372.490	178500.000
4	2015.599	262140.000
5	2897.914	376890.000
6	3680.233	478635.000
7	4482.159	582930.000
8	3101.827	403410.000
9	4429.220	576045.000
10	5033.116	654585.000
11	6711.475	872865.000
12	10336.808	1344360.000
13	13681.762	1779390.000
14	15783.632	2052750.000
15	284.301	36975.000
16	335.280	43605.000
17	317.633	41310.000
18	299.987	39015.000
19	654.874	85170.000
20	601.935	78285.000
21	866.629	112710.000
22	227.441	29580.000
23	301.948	39270.000
24	337.240	43860.000
25	364.690	47430.000
26	613.699	79815.000
27	572.524	74460.000
28	911.725	118575.000
29	615.660	80070.000
30	662.716	86190.000
31	966.625	125715.000
32	1215.634	158100.000
33	1592.088	207060.000
34	2666.551	346800.000
35	3117.512	405450.000
36	360.769	46920.000
37	401.943	52275.000
38	670.559	87210.000
39	752.909	97920.000
40	1178.380	153255.000
41	2129.320	276930.000
42	2243.040	291720.000
43	4456.670	579615.000
44	6172.282	802740.000
45	6795.785	883830.000
46	8638.843	1123530.000
47	13299.425	1729665.000
48	18630.568	2423010.000
49	23834.265	3099780.000
50	1496.014	194565.000
51	2007.756	261120.000
52	2207.748	287130.000
53	3129.277	406980.000
54	4711.561	612765.000
55	6399.724	832320.000
56	6805.588	885105.000
57	1243.084	161670.000
58	1731.298	225165.000
59	1935.211	251685.000
60	2884.189	375105.000
61	4086.098	531420.000
62	5327.221	692835.000
63	6854.606	891480.000
64	860.747	111945.000
65	1097.992	142800.000
66	1045.053	135915.000
67	1515.621	197115.000
68	2160.691	281010.000
69	2723.412	354195.000
70	3376.325	439110.000
71	1074.463	139740.000
72	1350.922	175695.000
73	1280.337	166515.000
74	1913.643	248880.000
75	2892.032	376125.000
76	3637.098	473025.000
77	4911.553	638775.000
