# Supplementary material for: Blue-shift photoconversion of near-infrared fluorescent proteins for labeling and tracking in living cells and organisms
Source: Nat Commun. 2023 Dec 19;14:8402. doi: 10.1038/s41467-023-44054-9 (PMC10730883; doi:10.1038/s41467-023-44054-9)
Supplement: Supplementary file 4 — Source Data [file 41467_2023_44054_MOESM4_ESM.zip › source_data/figS10cd/405/02_in.txt]

	IntDen	RawIntDen
1	350.965	45645.000
2	398.022	51765.000
3	374.494	48705.000
4	411.501	53518.000
5	582.328	75735.000
6	777.467	101114.000
7	1056.817	137445.000
8	1295.177	168445.000
9	396.061	51510.000
10	384.297	49980.000
11	411.747	53550.000
12	445.079	57885.000
13	647.031	84150.000
14	703.891	91545.000
15	1168.577	151980.000
16	1148.970	149430.000
17	954.861	124185.000
18	1021.524	132855.000
19	1064.083	138390.000
20	1217.594	158355.000
21	1658.752	215730.000
22	1912.574	248741.000
23	2679.623	348500.000
24	2951.653	383879.000
25	296.066	38505.000
26	321.555	41820.000
27	399.983	52020.000
28	321.309	41788.000
29	594.092	77265.000
30	739.184	96135.000
31	866.137	112646.000
32	1139.166	148155.000
33	768.594	99960.000
34	852.904	110925.000
35	1037.833	134976.000
36	1250.196	162595.000
37	1522.787	198047.000
38	1517.582	197370.000
39	1958.739	254745.000
40	2136.032	277803.000
41	2133.241	277440.000
42	2099.102	273000.000
43	2383.465	309983.000
44	2705.519	351868.000
45	3403.775	442680.000
46	4217.834	548553.000
47	5219.482	678823.000
48	6535.027	849917.000
49	396.061	51510.000
50	454.882	59160.000
51	516.271	67144.000
52	548.996	71400.000
53	762.159	99123.000
54	1020.817	132763.000
55	1460.721	189975.000
56	1463.828	190379.000
57	466.054	60613.000
58	421.304	54793.000
59	550.234	71561.000
60	676.441	87975.000
61	877.525	114127.000
62	1169.830	152143.000
63	1497.975	194820.000
64	1660.282	215929.000
65	1376.165	178978.000
66	1515.290	197072.000
67	1768.551	230010.000
68	1782.030	231763.000
69	2090.106	271830.000
70	2670.473	347310.000
71	3407.335	443143.000
72	3745.859	487170.000
