# Supplementary material for: Blue-shift photoconversion of near-infrared fluorescent proteins for labeling and tracking in living cells and organisms
Source: Nat Commun. 2023 Dec 19;14:8402. doi: 10.1038/s41467-023-44054-9 (PMC10730883; doi:10.1038/s41467-023-44054-9)
Supplement: Supplementary file 4 — Source Data [file 41467_2023_44054_MOESM4_ESM.zip › source_data/figS10cd/405/02_out.txt]

	IntDen	RawIntDen
1	362.729	47175.000
2	439.197	57120.000
3	532.972	69316.000
4	745.066	96900.000
5	950.939	123675.000
6	1196.027	155550.000
7	1764.414	229472.000
8	1950.558	253681.000
9	911.725	118575.000
10	913.686	118830.000
11	1066.282	138676.000
12	1036.595	134815.000
13	1430.719	186073.000
14	1858.036	241648.000
15	2590.899	336961.000
16	3226.973	419686.000
17	1174.459	152745.000
18	1097.992	142800.000
19	1327.394	172635.000
20	1211.712	157590.000
21	1716.988	223304.000
22	2003.174	260524.000
23	2863.782	372451.000
24	3662.010	476265.000
25	1129.363	146880.000
26	1166.616	151725.000
27	1284.258	167025.000
28	1215.634	158100.000
29	1605.813	208845.000
30	2172.717	282574.000
31	2752.822	358020.000
32	3552.788	462060.000
33	362.729	47175.000
34	368.612	47940.000
35	745.066	96900.000
36	719.577	93585.000
37	1176.420	153000.000
38	1458.761	189720.000
39	1650.909	214710.000
40	2127.359	276675.000
41	654.874	85170.000
42	696.048	90525.000
43	750.948	97665.000
44	660.756	85935.000
45	1152.891	149940.000
46	1256.808	163455.000
47	1586.206	206295.000
48	2111.673	274635.000
49	603.895	78540.000
50	586.249	76245.000
51	723.498	94095.000
52	782.319	101745.000
53	817.612	106335.000
54	950.939	123675.000
55	1031.328	134130.000
56	1574.442	204765.000
57	727.420	94605.000
58	766.634	99705.000
59	835.258	108630.000
60	858.310	111628.000
61	1260.730	163965.000
62	1884.232	245055.000
63	2342.498	304655.000
64	2899.037	377036.000
65	368.612	47940.000
66	384.297	49980.000
67	378.415	49215.000
68	491.636	63940.000
69	737.223	95880.000
70	1033.289	134385.000
71	1250.926	162690.000
72	1653.762	215081.000
73	1121.520	145860.000
74	1221.516	158865.000
75	1453.947	189094.000
76	1581.193	205643.000
77	1769.874	230182.000
78	2312.557	300761.000
79	3150.514	409742.000
80	3912.411	508831.000
81	1025.446	133365.000
82	1076.424	139995.000
83	1238.432	161065.000
84	1346.570	175129.000
85	1931.274	251173.000
86	2505.774	325890.000
87	3181.885	413822.000
88	3984.334	518185.000
89	698.009	90780.000
90	676.441	87975.000
91	739.184	96135.000
92	807.808	105060.000
93	1009.760	131325.000
94	1271.256	165334.000
95	1720.472	223757.000
96	2014.500	261997.000
