# Supplementary material for: Blue-shift photoconversion of near-infrared fluorescent proteins for labeling and tracking in living cells and organisms
Source: Nat Commun. 2023 Dec 19;14:8402. doi: 10.1038/s41467-023-44054-9 (PMC10730883; doi:10.1038/s41467-023-44054-9)
Supplement: Supplementary file 4 — Source Data [file 41467_2023_44054_MOESM4_ESM.zip › source_data/figS10cd/405/03_in.txt]

	IntDen	RawIntDen
1	1427.389	185640.000
2	1488.171	193545.000
3	1446.996	188190.000
4	1911.682	248625.000
5	2213.630	287895.000
6	2627.337	341700.000
7	2941.049	382500.000
8	3658.665	475830.000
9	4156.683	540600.000
10	845.062	109905.000
11	890.158	115770.000
12	947.018	123165.000
13	1284.258	167025.000
14	1364.647	177480.000
15	2015.599	262140.000
16	2239.119	291210.000
17	2807.722	365160.000
18	3374.364	438855.000
19	390.179	50745.000
20	433.315	56355.000
21	462.725	60180.000
22	433.315	56355.000
23	641.149	83385.000
24	858.786	111690.000
25	982.311	127755.000
26	1266.612	164730.000
27	1613.656	209865.000
28	458.804	59670.000
29	470.568	61200.000
30	417.629	54315.000
31	686.245	89250.000
32	619.581	80580.000
33	945.057	122910.000
34	1178.380	153255.000
35	1407.782	183090.000
36	1772.472	230520.000
37	733.302	95370.000
38	778.398	101235.000
39	841.140	109395.000
40	799.965	104040.000
41	884.276	115005.000
42	1174.459	152745.000
43	1364.647	177480.000
44	1513.660	196860.000
45	1956.778	254490.000
