# Supplementary material for: Blue-shift photoconversion of near-infrared fluorescent proteins for labeling and tracking in living cells and organisms
Source: Nat Commun. 2023 Dec 19;14:8402. doi: 10.1038/s41467-023-44054-9 (PMC10730883; doi:10.1038/s41467-023-44054-9)
Supplement: Supplementary file 4 — Source Data [file 41467_2023_44054_MOESM4_ESM.zip › source_data/figS10cd/405/03_out.txt]

	IntDen	RawIntDen
1	343.122	44625
2	411.747	53550
3	486.254	63240
4	588.210	76500
5	725.459	94350
6	1123.481	146115
7	1415.625	184110
8	1811.686	235620
9	2172.455	282540
10	368.612	47940
11	405.865	52785
12	421.550	54825
13	425.472	55335
14	637.227	82875
15	690.166	89760
16	982.311	127755
17	1180.341	153510
18	1431.311	186150
19	523.507	68085
20	574.485	74715
21	562.721	73185
22	558.799	72675
23	813.690	105825
24	1025.446	133365
25	1478.368	192270
26	1827.372	237660
27	2368.525	308040
28	313.712	40800
29	329.398	42840
30	372.533	48450
31	435.275	56610
32	392.140	51000
33	362.729	47175
34	558.799	72675
35	660.756	85935.000
36	845.062	109905
37	394.101	51255
38	427.433	55590
39	425.472	55335.000
40	603.895	78540
41	750.948	97665
42	929.372	120870
43	1221.516	158865
44	1466.603	190740
45	1711.691	222615
46	770.555	100215
47	837.219	108885
48	915.647	119085.000
49	1123.481	146115
50	1441.114	187425
51	1745.023	226950.000
52	2215.591	288150
53	2752.822	358020
54	3390.050	440895.000
55	780.358	101490
56	784.280	102000
57	1145.049	148920
58	1370.529	178245
59	1794.040	233325
60	2039.128	265200
61	2725.372	354450.000
62	2803.800	364650
63	4488.041	583695
64	492.136	64005
65	411.747	53550
66	666.638	86700
67	833.297	108375
68	1197.987	155805
69	1264.651	164475
70	1697.966	220830
71	1995.992	259590
72	2644.984	343995
73	333.319	43350
74	409.786	53295
75	427.433	55590
76	411.747	53550
77	627.424	81600
78	898.000	116790
79	1105.835	143820
80	1329.354	172890
81	1652.870	214965
