# Supplementary material for: Blue-shift photoconversion of near-infrared fluorescent proteins for labeling and tracking in living cells and organisms
Source: Nat Commun. 2023 Dec 19;14:8402. doi: 10.1038/s41467-023-44054-9 (PMC10730883; doi:10.1038/s41467-023-44054-9)
Supplement: Supplementary file 4 — Source Data [file 41467_2023_44054_MOESM4_ESM.zip › source_data/figS10cd/405/04_in.txt]

	IntDen	RawIntDen
1	1031.328	134130
2	988.193	128520
3	1139.166	148155
4	1352.883	175950
5	1446.996	188190
6	1486.210	193290
7	1821.490	236895
8	2676.355	348075
9	1431.311	186150
10	1362.686	177225
11	1333.276	173400
12	1576.402	205020
13	2180.298	283560
14	2429.307	315945
15	3652.783	475065
16	4931.160	641325
17	819.572	106590
18	850.944	110670
19	933.293	121380
20	1047.014	136170
21	1611.695	209610
22	1450.918	188700
23	2031.285	264180
24	3015.556	392190
25	821.533	106845
26	839.179	109140
27	943.097	122655
28	1103.874	143565
29	1233.280	160395
30	1435.232	186660
31	2078.342	270300
32	2397.936	311865
33	447.040	58140.000
34	443.118	57630.000
35	437.236	56865.000
36	482.332	62730
37	468.607	60945
38	480.371	62475
39	511.743	66555
40	743.105	96645
