# Supplementary material for: Blue-shift photoconversion of near-infrared fluorescent proteins for labeling and tracking in living cells and organisms
Source: Nat Commun. 2023 Dec 19;14:8402. doi: 10.1038/s41467-023-44054-9 (PMC10730883; doi:10.1038/s41467-023-44054-9)
Supplement: Supplementary file 4 — Source Data [file 41467_2023_44054_MOESM4_ESM.zip › source_data/figS10cd/405/04_out.txt]

	IntDen	RawIntDen
1	831.337	108120.000
2	1031.328	134130.000
3	1041.131	135405.000
4	1033.289	134385.000
5	1258.769	163710.000
6	1464.643	190485.000
7	2103.831	273615.000
8	3150.844	409785.000
9	378.415	49215.000
10	399.983	52020.000
11	419.590	54570.000
12	492.136	64005.000
13	564.681	73440.000
14	780.358	101490.000
15	1125.442	146370.000
16	1672.477	217515.000
17	376.454	48960.000
18	478.411	62220.000
19	513.703	66810.000
20	558.799	72675.000
21	560.760	72930.000
22	572.524	74460.000
23	852.904	110925.000
24	1337.197	173910.000
25	568.603	73950.000
26	531.350	69105.000
27	582.328	75735.000
28	578.406	75225.000
29	919.568	119595.000
30	1231.319	160140.000
31	1701.887	221340.000
32	2425.385	315435.000
33	662.716	86190.000
34	674.481	87720.000
35	731.341	95115.000
36	933.293	121380.000
37	905.843	117810.000
38	1164.656	151470.000
39	1437.193	186915.000
40	2243.040	291720.000
41	1635.223	212670.000
42	1656.791	215475.000
43	1772.472	230520.000
44	2478.324	322320.000
45	2793.997	363375.000
46	3137.119	408000.000
47	4580.194	595680.000
48	6209.536	807585.000
49	566.642	73695.000
50	490.175	63750.000
51	654.874	85170.000
52	848.983	110415.000
53	950.939	123675.000
54	1031.328	134130.000
55	1309.747	170340.000
56	1607.774	209100.000
