# Supplementary material for: Blue-shift photoconversion of near-infrared fluorescent proteins for labeling and tracking in living cells and organisms
Source: Nat Commun. 2023 Dec 19;14:8402. doi: 10.1038/s41467-023-44054-9 (PMC10730883; doi:10.1038/s41467-023-44054-9)
Supplement: Supplementary file 4 — Source Data [file 41467_2023_44054_MOESM4_ESM.zip › source_data/figS10cd/775/01_in.txt]

	IntDen	RawIntDen
1	70.000	70.000
2	103.000	103.000
3	100.000	100.000
4	84.000	84.000
5	118.000	118.000
6	125.000	125.000
7	187.000	187.000
8	262.000	262.000
9	170.000	170.000
10	210.000	210.000
11	237.000	237.000
12	247.000	247.000
13	350.000	350.000
14	433.000	433.000
15	512.000	512.000
16	727.000	727.000
17	449.000	449.000
18	505.000	505.000
19	599.000	599.000
20	590.000	590.000
21	690.000	690.000
22	932.000	932.000
23	1282.000	1282.000
24	1606.000	1606.000
25	190.000	190.000
26	229.000	229.000
27	299.000	299.000
28	305.000	305.000
29	387.000	387.000
30	447.000	447.000
31	636.000	636.000
32	883.000	883.000
33	424.000	424.000
34	460.000	460.000
35	564.000	564.000
36	580.000	580.000
37	808.000	808.000
38	893.000	893.000
39	1187.000	1187.000
40	1601.000	1601.000
41	96.000	96.000
42	107.000	107.000
43	132.000	132.000
44	133.000	133.000
45	174.000	174.000
46	212.000	212.000
47	273.000	273.000
48	348.000	348.000
49	144.000	144.000
50	159.000	159.000
51	176.000	176.000
52	188.000	188.000
53	213.000	213.000
54	253.000	253.000
55	348.000	348.000
56	480.000	480.000
57	128.000	128.000
58	138.000	138.000
59	184.000	184.000
60	191.000	191.000
61	210.000	210.000
62	260.000	260.000
63	343.000	343.000
64	447.000	447.000
65	123.000	123.000
66	147.000	147.000
67	177.000	177.000
68	160.000	160.000
69	188.000	188.000
70	247.000	247.000
71	296.000	296.000
72	413.000	413.000
73	48.000	48.000
74	51.000	51.000
75	74.000	74.000
76	66.000	66.000
77	78.000	78.000
78	95.000	95.000
79	130.000	130.000
80	165.000	165.000
81	57.000	57.000
82	58.000	58.000
83	68.000	68.000
84	84.000	84.000
85	98.000	98.000
86	104.000	104.000
87	168.000	168.000
88	175.000	175.000
89	48.000	48.000
90	48.000	48.000
91	73.000	73.000
92	62.000	62.000
93	79.000	79.000
94	119.000	119.000
95	161.000	161.000
96	215.000	215.000
97	104.000	104.000
98	98.000	98.000
99	134.000	134.000
100	130.000	130.000
101	130.000	130.000
102	196.000	196.000
103	293.000	293.000
104	378.000	378.000
105	28.000	28.000
106	32.000	32.000
107	35.000	35.000
108	34.000	34.000
109	46.000	46.000
110	57.000	57.000
111	66.000	66.000
112	69.000	69.000
