# Supplementary material for: Blue-shift photoconversion of near-infrared fluorescent proteins for labeling and tracking in living cells and organisms
Source: Nat Commun. 2023 Dec 19;14:8402. doi: 10.1038/s41467-023-44054-9 (PMC10730883; doi:10.1038/s41467-023-44054-9)
Supplement: Supplementary file 4 — Source Data [file 41467_2023_44054_MOESM4_ESM.zip › source_data/figS10cd/775/01_out.txt]

	IntDen	RawIntDen
1	142.000	142.000
2	149.000	149.000
3	190.000	190.000
4	166.000	166.000
5	240.000	240.000
6	294.000	294.000
7	322.000	322.000
8	431.000	431.000
9	119.000	119.000
10	136.000	136.000
11	154.000	154.000
12	172.000	172.000
13	240.000	240.000
14	284.000	284.000
15	377.000	377.000
16	492.000	492.000
17	45.000	45.000
18	45.000	45.000
19	51.000	51.000
20	56.000	56.000
21	65.000	65.000
22	80.000	80.000
23	123.000	123.000
24	136.000	136.000
25	212.000	212.000
26	230.000	230.000
27	263.000	263.000
28	266.000	266.000
29	346.000	346.000
30	432.000	432.000
31	605.000	605.000
32	779.000	779.000
33	60.000	60.000
34	65.000	65.000
35	79.000	79.000
36	71.000	71.000
37	100.000	100.000
38	118.000	118.000
39	169.000	169.000
40	206.000	206.000
41	82.000	82.000
42	86.000	86.000
43	109.000	109.000
44	130.000	130.000
45	141.000	141.000
46	200.000	200.000
47	276.000	276.000
48	457.000	457.000
49	237.000	237.000
50	232.000	232.000
51	301.000	301.000
52	418.000	418.000
53	478.000	478.000
54	561.000	561.000
55	722.000	722.000
56	1014.000	1014.000
57	251.000	251.000
58	244.000	244.000
59	285.000	285.000
60	329.000	329.000
61	373.000	373.000
62	507.000	507.000
63	673.000	673.000
64	843.000	843.000
65	52.000	52.000
66	63.000	63.000
67	64.000	64.000
68	63.000	63.000
69	64.000	64.000
70	122.000	122.000
71	147.000	147.000
72	176.000	176.000
73	419.000	419.000
74	428.000	428.000
75	614.000	614.000
76	602.000	602.000
77	805.000	805.000
78	953.000	953.000
79	1254.000	1254.000
80	1455.000	1455.000
81	114.000	114.000
82	122.000	122.000
83	151.000	151.000
84	152.000	152.000
85	209.000	209.000
86	259.000	259.000
87	337.000	337.000
88	408.000	408.000
89	61.000	61.000
90	61.000	61.000
91	78.000	78.000
92	88.000	88.000
93	103.000	103.000
94	135.000	135.000
95	173.000	173.000
96	239.000	239.000
97	63.000	63.000
98	73.000	73.000
99	96.000	96.000
100	109.000	109.000
101	144.000	144.000
102	186.000	186.000
103	248.000	248.000
104	295.000	295.000
105	198.000	198.000
106	225.000	225.000
107	262.000	262.000
108	273.000	273.000
109	307.000	307.000
110	377.000	377.000
111	483.000	483.000
112	632.000	632.000
113	196.000	196.000
114	188.000	188.000
115	245.000	245.000
116	254.000	254.000
117	320.000	320.000
118	403.000	403.000
119	531.000	531.000
120	676.000	676.000
121	110.000	110.000
122	135.000	135.000
123	148.000	148.000
124	141.000	141.000
125	155.000	155.000
126	210.000	210.000
127	276.000	276.000
128	347.000	347.000
