# Supplementary material for: Blue-shift photoconversion of near-infrared fluorescent proteins for labeling and tracking in living cells and organisms
Source: Nat Commun. 2023 Dec 19;14:8402. doi: 10.1038/s41467-023-44054-9 (PMC10730883; doi:10.1038/s41467-023-44054-9)
Supplement: Supplementary file 4 — Source Data [file 41467_2023_44054_MOESM4_ESM.zip › source_data/figS10cd/775/02_in.txt]

	IntDen	RawIntDen
1	61.000	61.000
2	55.000	55.000
3	63.000	63.000
4	75.000	75.000
5	85.000	85.000
6	125.000	125.000
7	190.000	190.000
8	168.000	168.000
9	198.000	198.000
10	230.000	230.000
11	294.000	294.000
12	345.000	345.000
13	480.000	480.000
14	624.000	624.000
15	285.000	285.000
16	277.000	277.000
17	354.000	354.000
18	385.000	385.000
19	523.000	523.000
20	738.000	738.000
21	721.000	721.000
22	326.000	326.000
23	388.000	388.000
24	469.000	469.000
25	618.000	618.000
26	800.000	800.000
27	1070.000	1070.000
28	1503.000	1503.000
29	64.000	64.000
30	55.000	55.000
31	69.000	69.000
32	80.000	80.000
33	97.000	97.000
34	119.000	119.000
35	148.000	148.000
36	109.000	109.000
37	137.000	137.000
38	121.000	121.000
39	146.000	146.000
40	198.000	198.000
41	252.000	252.000
42	342.000	342.000
43	166.000	166.000
44	178.000	178.000
45	220.000	220.000
46	255.000	255.000
47	368.000	368.000
48	496.000	496.000
49	688.000	688.000
50	135.000	135.000
51	144.000	144.000
52	171.000	171.000
53	186.000	186.000
54	255.000	255.000
55	329.000	329.000
56	438.000	438.000
57	98.000	98.000
58	97.000	97.000
59	128.000	128.000
60	152.000	152.000
61	210.000	210.000
62	281.000	281.000
63	372.000	372.000
64	116.000	116.000
65	111.000	111.000
66	136.000	136.000
67	177.000	177.000
68	242.000	242.000
69	334.000	334.000
70	443.000	443.000
71	176.000	176.000
72	180.000	180.000
73	254.000	254.000
74	343.000	343.000
75	447.000	447.000
76	654.000	654.000
77	972.000	972.000
78	60.000	60.000
79	61.000	61.000
80	85.000	85.000
81	88.000	88.000
82	129.000	129.000
83	155.000	155.000
84	253.000	253.000
85	146.000	146.000
86	157.000	157.000
87	220.000	220.000
88	292.000	292.000
89	459.000	459.000
90	568.000	568.000
91	745.000	745.000
92	140.000	140.000
93	131.000	131.000
94	197.000	197.000
95	248.000	248.000
96	327.000	327.000
97	437.000	437.000
98	569.000	569.000
