# Supplementary material for: Blue-shift photoconversion of near-infrared fluorescent proteins for labeling and tracking in living cells and organisms
Source: Nat Commun. 2023 Dec 19;14:8402. doi: 10.1038/s41467-023-44054-9 (PMC10730883; doi:10.1038/s41467-023-44054-9)
Supplement: Supplementary file 4 — Source Data [file 41467_2023_44054_MOESM4_ESM.zip › source_data/figS10cd/775/02_out.txt]

	IntDen	RawIntDen
1	106.000	106.000
2	124.000	124.000
3	120.000	120.000
4	183.000	183.000
5	214.000	214.000
6	361.000	361.000
7	504.000	504.000
8	35.000	35.000
9	34.000	34.000
10	49.000	49.000
11	63.000	63.000
12	98.000	98.000
13	146.000	146.000
14	215.000	215.000
15	40.000	40.000
16	49.000	49.000
17	54.000	54.000
18	72.000	72.000
19	77.000	77.000
20	124.000	124.000
21	149.000	149.000
22	238.000	238.000
23	260.000	260.000
24	315.000	315.000
25	408.000	408.000
26	582.000	582.000
27	844.000	844.000
28	1179.000	1179.000
29	193.000	193.000
30	196.000	196.000
31	195.000	195.000
32	242.000	242.000
33	340.000	340.000
34	540.000	540.000
35	751.000	751.000
36	104.000	104.000
37	107.000	107.000
38	153.000	153.000
39	172.000	172.000
40	190.000	190.000
41	349.000	349.000
42	436.000	436.000
43	155.000	155.000
44	174.000	174.000
45	212.000	212.000
46	303.000	303.000
47	381.000	381.000
48	488.000	488.000
49	762.000	762.000
50	38.000	38.000
51	47.000	47.000
52	54.000	54.000
53	69.000	69.000
54	104.000	104.000
55	150.000	150.000
56	221.000	221.000
57	57.000	57.000
58	71.000	71.000
59	70.000	70.000
60	104.000	104.000
61	132.000	132.000
62	189.000	189.000
63	246.000	246.000
64	114.000	114.000
65	132.000	132.000
66	174.000	174.000
67	196.000	196.000
68	275.000	275.000
69	350.000	350.000
70	470.000	470.000
71	79.000	79.000
72	95.000	95.000
73	130.000	130.000
74	157.000	157.000
75	267.000	267.000
76	308.000	308.000
77	576.000	576.000
78	285.000	285.000
79	315.000	315.000
80	338.000	338.000
81	462.000	462.000
82	620.000	620.000
83	861.000	861.000
84	1223.000	1223.000
85	169.000	169.000
86	205.000	205.000
87	241.000	241.000
88	275.000	275.000
89	384.000	384.000
90	554.000	554.000
91	791.000	791.000
92	58.000	58.000
93	68.000	68.000
94	88.000	88.000
95	120.000	120.000
96	157.000	157.000
97	232.000	232.000
98	260.000	260.000
99	98.000	98.000
100	93.000	93.000
101	107.000	107.000
102	131.000	131.000
103	151.000	151.000
104	191.000	191.000
105	306.000	306.000
106	32.000	32.000
107	27.000	27.000
108	34.000	34.000
109	43.000	43.000
110	66.000	66.000
111	74.000	74.000
112	85.000	85.000
113	31.000	31.000
114	36.000	36.000
115	45.000	45.000
116	55.000	55.000
117	72.000	72.000
118	110.000	110.000
119	122.000	122.000
