# Supplementary material for: Blue-shift photoconversion of near-infrared fluorescent proteins for labeling and tracking in living cells and organisms
Source: Nat Commun. 2023 Dec 19;14:8402. doi: 10.1038/s41467-023-44054-9 (PMC10730883; doi:10.1038/s41467-023-44054-9)
Supplement: Supplementary file 4 — Source Data [file 41467_2023_44054_MOESM4_ESM.zip › source_data/figS10cd/775/04_in.txt]

	IntDen	RawIntDen
1	70.000	70.000
2	101.000	101.000
3	143.000	143.000
4	177.000	177.000
5	334.000	334.000
6	449.000	449.000
7	807.000	807.000
8	54.000	54.000
9	68.000	68.000
10	77.000	77.000
11	130.000	130.000
12	157.000	157.000
13	212.000	212.000
14	290.000	290.000
15	193.000	193.000
16	218.000	218.000
17	307.000	307.000
18	482.000	482.000
19	652.000	652.000
20	993.000	993.000
21	1479.000	1479.000
22	122.000	122.000
23	98.000	98.000
24	155.000	155.000
25	220.000	220.000
26	310.000	310.000
27	426.000	426.000
28	697.000	697.000
29	131.000	131.000
30	126.000	126.000
31	229.000	229.000
32	269.000	269.000
33	430.000	430.000
34	612.000	612.000
35	914.000	914.000
36	63.000	63.000
37	71.000	71.000
38	110.000	110.000
39	151.000	151.000
40	214.000	214.000
41	353.000	353.000
42	545.000	545.000
43	157.000	157.000
44	191.000	191.000
45	252.000	252.000
46	359.000	359.000
47	501.000	501.000
48	651.000	651.000
49	955.000	955.000
50	251.000	251.000
51	248.000	248.000
52	337.000	337.000
53	498.000	498.000
54	710.000	710.000
55	978.000	978.000
56	1418.000	1418.000
57	85.000	85.000
58	81.000	81.000
59	130.000	130.000
60	195.000	195.000
61	306.000	306.000
62	416.000	416.000
63	693.000	693.000
