# Supplementary material for: Blue-shift photoconversion of near-infrared fluorescent proteins for labeling and tracking in living cells and organisms
Source: Nat Commun. 2023 Dec 19;14:8402. doi: 10.1038/s41467-023-44054-9 (PMC10730883; doi:10.1038/s41467-023-44054-9)
Supplement: Supplementary file 4 — Source Data [file 41467_2023_44054_MOESM4_ESM.zip › source_data/figS10cd/775/04_out.txt]

	IntDen	RawIntDen
1	106.000	106.000
2	90.000	90.000
3	170.000	170.000
4	188.000	188.000
5	319.000	319.000
6	511.000	511.000
7	620.000	620.000
8	201.000	201.000
9	252.000	252.000
10	313.000	313.000
11	447.000	447.000
12	644.000	644.000
13	1027.000	1027.000
14	1678.000	1678.000
15	56.000	56.000
16	93.000	93.000
17	100.000	100.000
18	147.000	147.000
19	217.000	217.000
20	345.000	345.000
21	486.000	486.000
22	123.000	123.000
23	162.000	162.000
24	181.000	181.000
25	235.000	235.000
26	301.000	301.000
27	503.000	503.000
28	717.000	717.000
29	341.000	341.000
30	334.000	334.000
31	460.000	460.000
32	705.000	705.000
33	1080.000	1080.000
34	1391.000	1391.000
35	2145.000	2145.000
36	50.000	50.000
37	51.000	51.000
38	94.000	94.000
39	126.000	126.000
40	219.000	219.000
41	260.000	260.000
42	456.000	456.000
43	45.000	45.000
44	39.000	39.000
45	65.000	65.000
46	48.000	48.000
47	69.000	69.000
48	63.000	63.000
49	99.000	99.000
50	185.000	185.000
51	185.000	185.000
52	274.000	274.000
53	377.000	377.000
54	606.000	606.000
55	899.000	899.000
56	1209.000	1209.000
57	200.000	200.000
58	242.000	242.000
59	333.000	333.000
60	472.000	472.000
61	723.000	723.000
62	939.000	939.000
63	1498.000	1498.000
