# Supplementary material for: Blue-shift photoconversion of near-infrared fluorescent proteins for labeling and tracking in living cells and organisms
Source: Nat Commun. 2023 Dec 19;14:8402. doi: 10.1038/s41467-023-44054-9 (PMC10730883; doi:10.1038/s41467-023-44054-9)
Supplement: Supplementary file 4 — Source Data [file 41467_2023_44054_MOESM4_ESM.zip › source_data/figS10cd/775/05_in.txt]

	IntDen	RawIntDen
1	83	83
2	105	105
3	87	87
4	142	142
5	194	194
6	241	241
7	50	50
8	54	54
9	59	59
10	97	97
11	109	109
12	191	191
13	151	151
14	179	179
15	180	180
16	291	291
17	298	298
18	499	499
19	172	172
20	193	193
21	198	198
22	297	297
23	412	412
24	600	600
25	31	31
26	32	32
27	33	33
28	48	48
29	86	86
30	131	131
31	330	330
32	321	321
33	418	418
34	515	515
35	871.000	871.000
36	1292	1292
37	188	188
38	207	207
39	300	300
40	316.000	316.000
41	561	561
42	815.000	815.000
43	37	37
44	38.000	38.000
45	45	45
46	64	64
47	77	77
48	127	127
49	173	173
50	190	190
51	208	208
52	296	296
53	384	384
54	588	588
55	122.000	122.000
56	140	140
57	152	152
58	218	218
59	305	305
60	390	390
61	195	195
62	233	233
63	234	234
64	365	365
65	467	467
66	668	668
