# Supplementary material for: Blue-shift photoconversion of near-infrared fluorescent proteins for labeling and tracking in living cells and organisms
Source: Nat Commun. 2023 Dec 19;14:8402. doi: 10.1038/s41467-023-44054-9 (PMC10730883; doi:10.1038/s41467-023-44054-9)
Supplement: Supplementary file 4 — Source Data [file 41467_2023_44054_MOESM4_ESM.zip › source_data/figS10cd/775/05_out.txt]

	IntDen	RawIntDen
1	44.000	44.000
2	63.000	63.000
3	67.000	67.000
4	98.000	98.000
5	107.000	107.000
6	177.000	177.000
7	31.000	31.000
8	38.000	38.000
9	40.000	40.000
10	49.000	49.000
11	57.000	57.000
12	94.000	94.000
13	247.000	247.000
14	282.000	282.000
15	295.000	295.000
16	412.000	412.000
17	561.000	561.000
18	830.000	830.000
19	455.000	455.000
20	518.000	518.000
21	589.000	589.000
22	798.000	798.000
23	1100.000	1100.000
24	1465.000	1465.000
25	188.000	188.000
26	217.000	217.000
27	243.000	243.000
28	397.000	397.000
29	617.000	617.000
30	987.000	987.000
31	187.000	187.000
32	195.000	195.000
33	217.000	217.000
34	312.000	312.000
35	408.000	408.000
36	629.000	629.000
37	405.000	405.000
38	401.000	401.000
39	437.000	437.000
40	709.000	709.000
41	1161.000	1161.000
42	1735.000	1735.000
43	142.000	142.000
44	134.000	134.000
45	168.000	168.000
46	199.000	199.000
47	214.000	214.000
48	317.000	317.000
49	92.000	92.000
50	101.000	101.000
51	122.000	122.000
52	127.000	127.000
53	212.000	212.000
54	296.000	296.000
55	57.000	57.000
56	60.000	60.000
57	77.000	77.000
58	97.000	97.000
59	184.000	184.000
60	264.000	264.000
61	241.000	241.000
62	246.000	246.000
63	302.000	302.000
64	405.000	405.000
65	682.000	682.000
66	985.000	985.000
67	132.000	132.000
68	166.000	166.000
69	154.000	154.000
70	177.000	177.000
71	277.000	277.000
72	455.000	455.000
73	215.000	215.000
74	272.000	272.000
75	243.000	243.000
76	417.000	417.000
77	605.000	605.000
78	959.000	959.000
79	60.000	60.000
80	70.000	70.000
81	84.000	84.000
82	118.000	118.000
83	123.000	123.000
84	213.000	213.000
