# Supplementary material for: Blue-shift photoconversion of near-infrared fluorescent proteins for labeling and tracking in living cells and organisms
Source: Nat Commun. 2023 Dec 19;14:8402. doi: 10.1038/s41467-023-44054-9 (PMC10730883; doi:10.1038/s41467-023-44054-9)
Supplement: Supplementary file 4 — Source Data [file 41467_2023_44054_MOESM4_ESM.zip › source_data/SupplementaryFigures.xlsx]

## Sheet: fig S2
miRFP670																				miRFP703																				miRFP713
IRF				Befor PC								After PC								IRF				Befor PC								After PC								IRF				Befor PC
t (ns)	irf	irf norm		t (ns)	lifetime	lifetime norm	t (ns)	fit	fit norm	residue		t (ns)	lifetime	lifetime norm	t (ns)	fit	fit norm	residue		t (ns)	irf	irf norm		t (ns)	lifetime	lifetime norm	t (ns)	fit	fit norm	residue		t (ns)	lifetime	lifetime norm	t (ns)	fit	fit norm	residue		t (ns)	irf	irf norm		t (ns)	lifetime	lifetime norm	t (ns)	fit	fit norm
1.26061	0	0		0.04848	189	0.000310407	0.14545	235.197	0.000387008	0.99747		0.04848	195	0.00584	0.14545	257.75	0.00791	-4.08353		1.16364	0	0		0.04848	119	7.31867e-05	0.33939	143.756	8.87956e-05	-0.14735		0.04848	243	0.00135	0.33939	408.874	0.00234	-10.4695		0.9697	0	0		0.04848	250	0.000174906	0.24242	292.051	0.00020452
1.35758	967.027	0.02939		0.14545	251	0.000412234	0.24242	228.546	0.000376065	-1.57088		0.14545	200	0.00599	0.24242	253.955	0.00779	-4.13963		1.26061	182.915	0.000112852		0.14545	122	7.50318e-05	0.43636	143.718	8.87719e-05	-1.48345		0.14545	247	0.00137	0.43636	406.315	0.00232	-9.07405		1.06667	0	0		0.14545	237	0.000165811	0.33939	292.023	0.0002045
1.45455	5994.88	0.1822		0.24242	206	0.000338327	0.33939	222.367	0.000365897	-3.40999		0.24242	196	0.00587	0.33939	250.319	0.00768	-5.24126		1.35758	22332.2	0.01378		0.24242	118	7.25717e-05	0.53333	143.684	8.8751e-05	-0.65888		0.24242	248	0.00138	0.53333	403.908	0.00231	-9.73399		1.16364	5.23417e-14	3.67422e-20		0.24242	268	0.000187499	0.43636	291.998	0.000204483
1.55152	23073.4	0.70127		0.33939	177	0.000290699	0.43636	216.625	0.000356449	0.49273		0.33939	180	0.00539	0.43636	246.835	0.00757	-5.89299		1.45455	326324	0.20133		0.33939	142	8.73321e-05	0.6303	143.654	8.87326e-05	-1.10559		0.33939	245	0.00136	0.6303	401.644	0.0023	-10.6075		1.26061	206.881	0.000145224		0.33939	245	0.000171408	0.53333	291.975	0.000204467
1.64848	32902.1	1		0.43636	224	0.00036789	0.53333	211.291	0.000347671	-2.49525		0.43636	170	0.00509	0.53333	243.498	0.00747	-3.7986		1.55152	1.62083e+06	1		0.43636	127	7.81068e-05	0.72727	143.628	8.87164e-05	-1.38131		0.43636	260	0.00144	0.72727	399.516	0.00228	-9.29261		1.35758	21778.1	0.01529		0.43636	268	0.000187499	0.6303	291.956	0.000204453
1.74545	11513	0.34992		0.53333	178	0.000292341	0.6303	206.334	0.000339515	-1.96283		0.53333	191	0.00572	0.6303	240.3	0.00737	-3.64915		1.64848	1.42233e+06	0.87753		0.53333	136	8.3642e-05	0.82424	143.604	8.8702e-05	-0.8297		0.53333	250	0.00139	0.82424	397.514	0.00227	-8.14024		1.45455	305598	0.21452		0.53333	271	0.000189598	0.72727	291.938	0.000204441
1.84242	1659.74	0.05044		0.6303	180	0.000295626	0.72727	201.729	0.000331937	-2.6874		0.6303	190	0.00569	0.72727	237.236	0.00728	-4.70463		1.74545	426281	0.263		0.6303	131	8.05669e-05	0.92121	143.584	8.86894e-05	-2.25361		0.6303	238	0.00132	0.92121	395.631	0.00226	-12.1262		1.55152	1.42457e+06	1		0.6303	267	0.000186799	0.82424	291.923	0.00020443
1.93939	0	0		0.72727	167	0.000274275	0.82424	197.45	0.000324896	-2.96067		0.72727	175	0.00524	0.82424	234.301	0.00719	-3.54161		1.84242	104786	0.06465		0.72727	128	7.87219e-05	1.01818	143.566	8.86782e-05	-2.9827		0.72727	252	0.0014	1.01818	393.86	0.00225	-10.8046		1.64848	1.16987e+06	0.82121		0.72727	262	0.000183301	0.92121	291.909	0.000204421
2.03636	0	0		0.82424	160	0.000262778	0.92121	193.474	0.000318354	-2.38691		0.82424	186	0.00557	0.92121	231.489	0.0071	-3.58441		1.93939	15946.9	0.00984		0.82424	134	8.24119e-05	1.11515	143.55	8.86684e-05	-3.53342		0.82424	265	0.00147	1.11515	392.195	0.00224	-9.82412		1.74545	356658	0.25036		0.82424	248	0.000173507	1.01818	291.897	0.000204412
2.13333	0	0		0.92121	163	0.000267706	1.01818	189.78	0.000312276	-4.20718		0.92121	183	0.00548	1.01818	228.795	0.00702	-3.97955		2.03636	6069.14	0.00374		0.92121	119	7.31867e-05	1.21212	242.192	0.000149598	-2.07359		0.92121	217	0.0012	1.21212	752.347	0.0043	-6.31173		1.84242	78118.4	0.05484		0.92121	237	0.000165811	1.11515	291.887	0.000204405
2.2303	0	0		1.01818	140	0.000229931	1.11515	186.348	0.000306628	-4.52216		1.01818	176	0.00527	1.11515	226.213	0.00694	-3.36068		2.13333	0	0		1.01818	112	6.88816e-05	1.30909	12270.2	0.00758	-1.75776		1.01818	230	0.00128	1.30909	7669.52	0.04383	2.31544		1.93939	11740.3	0.00824		1.01818	227	0.000158814	1.21212	404.55	0.000283302
				1.11515	134	0.000220077	1.21212	195.059	0.000320962	-3.12719		1.11515	181	0.00542	1.21212	223.74	0.00687	-3.94515		2.2303	0	0		1.11515	107	6.58065e-05	1.40606	186186	0.115	0.89733		1.11515	240	0.00133	1.40606	49826.6	0.28474	13.4767		2.03636	1534.87	0.00108		1.11515	252	0.000176305	1.30909	12248.9	0.00858
				1.21212	156	0.000256209	1.30909	3718.41	0.00612	-2.68931		1.21212	172	0.00515	1.30909	741.027	0.02274	-1.94256						1.21212	212	0.000130383	1.50303	1.02838e+06	0.63521	5.64148		1.21212	598	0.00332	1.50303	149747	0.85574	23.1368		2.13333	0	0		1.21212	349	0.000244168	1.40606	176929	0.1239
				1.30909	3558	0.00584	1.40606	55220.7	0.09086	-0.9196		1.30909	690	0.02066	1.40606	3880.11	0.11907	1.52078						1.30909	12077	0.00743	1.6	1.61895e+06	1	5.5088		1.30909	7875	0.04367	1.6	174992	1	12.5759		2.2303	0	0		1.30909	11959	0.00837	1.50303	926847	0.64906
				1.40606	55005	0.09034	1.50303	331585	0.54561	2.54677		1.40606	3976	0.11902	1.50303	15715.7	0.48228	7.09757						1.40606	186574	0.11475	1.69697	1.57327e+06	0.97178	1.1444		1.40606	52927	0.2935	1.69697	154634	0.88367	-2.03803						1.40606	176237	0.1233	1.6	1.42798e+06	1
				1.50303	333055	0.547	1.6	573701	0.944	3.53676		1.50303	16631	0.49786	1.6	31030.5	0.95226	9.39917						1.50303	1034119	0.636	1.79394	1.36589e+06	0.84369	-1.4357		1.50303	158972	0.88155	1.79394	131043	0.74885	-8.68867						1.50303	927101	0.64862	1.69697	1.41299e+06	0.9895
				1.6	576386	0.94664	1.69697	607731	1	1.46932		1.6	32731	0.97982	1.69697	32586	1	4.48079						1.6	1625978	1	1.89091	1.14938e+06	0.70995	-1.10976		1.6	180332	1	1.89091	110589	0.63197	-9.02693						1.6	1429341	1	1.79394	1.24902e+06	0.87467
				1.69697	608878	1	1.79394	575963	0.94773	0.11336		1.69697	33405	1	1.79394	28792.1	0.88357	-0.75095						1.69697	1574708	0.96847	1.98788	966829	0.59719	-2.51389		1.69697	153835	0.85307	1.98788	94215.5	0.5384	-7.24771						1.69697	1413112	0.98865	1.89091	1.07343e+06	0.75171
				1.79394	576049	0.94608	1.89091	527190	0.86747	0.68925		1.79394	28665	0.85811	1.89091	24868.5	0.76316	-2.48933						1.79394	1364213	0.83901	2.08485	813526	0.5025	-3.19095		1.79394	127935	0.70944	2.08485	81104.2	0.46347	-5.72897						1.79394	1249305	0.87404	1.98788	918387	0.64314
				1.89091	527691	0.86666	1.98788	482094	0.79327	-1.24887		1.89091	24479	0.73279	1.98788	21685.1	0.66547	-3.49823						1.89091	1148190	0.70615	2.18182	687034	0.42437	-2.67817		1.89091	107628	0.59683	2.18182	70527.8	0.40304	-0.77988						1.89091	1075595	0.75251	2.08485	785493	0.55007
				1.98788	481228	0.79035	2.08485	439964	0.72394	0.27717		1.98788	21176	0.63392	2.08485	19089.2	0.58581	-3.23799						1.98788	964360	0.5931	2.27879	582254	0.35965	-1.79377		1.98788	92017	0.51026	2.27879	61926.4	0.35388	1.02116						1.98788	919360	0.64321	2.18182	672236	0.47076
				2.08485	440148	0.72288	2.18182	402039	0.66154	-1.99071		2.08485	18647	0.55821	2.18182	16960.2	0.52047	-2.40365						2.08485	810653	0.49856	2.37576	495117	0.30583	-0.73685		2.08485	79489	0.44079	2.37576	54868.6	0.31355	4.98163						2.08485	784924	0.54915	2.27879	575665	0.40313
				2.18182	400779	0.65823	2.27879	367835	0.60526	-0.84023		2.18182	16650	0.49843	2.27879	15202.8	0.46654	-1.2126						2.18182	684818	0.42117	2.47273	422369	0.26089	1.47654		2.18182	70321	0.38995	2.47273	49022.2	0.28014	4.92148						2.18182	671919	0.47009	2.37576	493275	0.34544
				2.27879	367326	0.60328	2.37576	336930	0.55441	-1.00761		2.27879	15054	0.45065	2.37576	13741.8	0.42171	0.33425						2.27879	580887	0.35725	2.5697	361400	0.22323	0.71935		2.27879	62181	0.34481	2.5697	44130.4	0.25219	6.49005						2.27879	573024	0.4009	2.47273	422946	0.29618
				2.37576	336346	0.5524	2.47273	308957	0.50838	-1.23371		2.37576	13781	0.41254	2.47273	12517.6	0.38414	2.18092						2.37576	494599	0.30419	2.66667	310110	0.19155	3.42573		2.37576	56048	0.3108	2.66667	39995.1	0.22855	6.52288						2.37576	491383	0.34378	2.5697	362877	0.25412
				2.47273	308272	0.5063	2.5697	283594	0.46664	-0.65572		2.47273	12764	0.3821	2.5697	11483.3	0.3524	2.09536						2.47273	423330	0.26035	2.76364	266805	0.1648	2.40044		2.47273	50124	0.27795	2.76364	36462.6	0.20837	5.41292						2.47273	421925	0.29519	2.66667	311543	0.21817
				2.5697	283245	0.46519	2.66667	260560	0.42874	-0.04177		2.5697	11710	0.35055	2.66667	10601.5	0.32534	2.58497						2.5697	361833	0.22253	2.86061	230113	0.14214	3.68244		2.5697	45515	0.2524	2.86061	33414.1	0.19095	6.37559						2.5697	362044	0.25329	2.76364	267647	0.18743
				2.66667	260539	0.4279	2.76364	239610	0.39427	0.29698		2.66667	10871	0.32543	2.76364	9842.8	0.30206	1.02485						2.66667	312024	0.1919	2.95758	198918	0.12287	2.49443		2.66667	41321	0.22914	2.95758	30756.8	0.17576	5.09287						2.66667	311858	0.21818	2.86061	230089	0.16113
				2.76364	239755	0.39377	2.86061	220525	0.36287	0.36771		2.76364	9945	0.29771	2.86061	9183.84	0.28183	1.98453						2.76364	268048	0.16485	3.05455	172313	0.10643	2.64101		2.76364	37511	0.20801	3.05455	28418.5	0.1624	3.44942						2.76364	267706	0.18729	2.95758	197935	0.13861
				2.86061	220698	0.36247	2.95758	203117	0.33422	0.57723		2.86061	9376	0.28068	2.95758	8606.07	0.2641	2.26743						2.86061	231886	0.14261	3.15152	149553	0.09238	1.7739		2.86061	34600	0.19187	3.15152	26342.8	0.15054	3.44536						2.86061	230218	0.16107	3.05455	170390	0.11932
				2.95758	203377	0.33402	3.05455	187216	0.30806	-0.07321		2.95758	8819	0.264	3.05455	8094.75	0.24841	1.54546						2.95758	200034	0.12302	3.24848	130028	0.08032	2.33336		2.95758	31663	0.17558	3.24848	24485.3	0.13992	2.27567						2.95758	198250	0.1387	3.15152	146779	0.10279
				3.05455	187184	0.30742	3.15152	172674	0.28413	1.91235		3.05455	8235	0.24652	3.15152	7638.19	0.2344	1.05558						3.05455	173413	0.10665	3.34545	113233	0.06994	0.38743		3.05455	29006	0.16085	3.34545	22810.9	0.13035	0.55578						3.05455	170822	0.11951	3.24848	126528	0.08861
				3.15152	173470	0.2849	3.24848	159358	0.26222	1.96807		3.15152	7731	0.23143	3.24848	7227.03	0.22178	2.90224						3.15152	150241	0.0924	3.44242	98750.1	0.061	0.24777		3.15152	26908	0.14921	3.44242	21291.8	0.12167	-0.39668						3.15152	147061	0.10289	3.34545	109147	0.07643
				3.24848	160146	0.26302	3.34545	147153	0.24214	0.645		3.24848	7478	0.22386	3.34545	6853.82	0.21033	-0.34885						3.24848	130872	0.08049	3.53939	86233.6	0.05327	-1.30928		3.24848	24844	0.13777	3.53939	19905.8	0.11375	-1.10857						3.24848	127336	0.08909	3.44242	94219.8	0.06598
				3.34545	147401	0.24209	3.44242	135954	0.22371	2.20038		3.34545	6825	0.20431	3.44242	6512.59	0.19986	1.11258						3.34545	113363	0.06972	3.63636	75393.6	0.04657	0.5836		3.34545	22895	0.12696	3.63636	18635	0.10649	-2.04443						3.34545	109908	0.07689	3.53939	81392.4	0.057
				3.44242	136768	0.22462	3.53939	125668	0.20678	-0.5144		3.44242	6603	0.19767	3.53939	6198.55	0.19022	2.9353						3.44242	98828	0.06078	3.73333	65987.5	0.04076	-1.33664		3.44242	21234	0.11775	3.73333	17464.9	0.0998	-2.70583						3.44242	94261	0.06595	3.63636	70362	0.04927
				3.53939	125486	0.20609	3.63636	116212	0.19122	0.00794		3.53939	6434	0.19261	3.63636	5907.84	0.1813	-0.32383						3.53939	85850	0.0528	3.8303	57811.3	0.03571	-2.0773		3.53939	19750	0.10952	3.8303	16383.8	0.09363	-5.13952						3.53939	81896	0.0573	3.73333	60870.7	0.04263
				3.63636	116215	0.19087	3.73333	107512	0.17691	1.7545		3.63636	5883	0.17611	3.73333	5637.32	0.173	0.434						3.63636	75554	0.04647	3.92727	50693	0.03131	0.38165		3.63636	18358	0.1018	3.92727	15381.7	0.0879	-2.5887						3.63636	70490	0.04932	3.8303	52698.4	0.0369
				3.73333	108089	0.17752	3.8303	99501.2	0.16373	0.87946		3.73333	5670	0.16974	3.8303	5384.46	0.16524	-1.02184						3.73333	65645	0.04037	4.02424	44486.7	0.02748	-0.02717		3.73333	17111	0.09489	4.02424	14450.6	0.08258	-5.18186						3.73333	61105	0.04275	3.92727	45657.3	0.03197
				3.8303	99779	0.16387	3.92727	92119.4	0.15158	0.70618		3.8303	5310	0.15896	3.92727	5147.18	0.15796	-0.82971						3.8303	57314	0.03525	4.12121	39068.6	0.02413	-2.28788		3.8303	15739	0.08728	4.12121	13583.6	0.07762	-1.64736						3.8303	53298	0.03729	4.02424	39586.9	0.02772
				3.92727	92334	0.15165	4.02424	85312.8	0.14038	-0.05767		3.92727	5088	0.15231	4.02424	4923.78	0.1511	-0.23957						3.92727	50779	0.03123	4.21818	34333	0.02121	-2.32982		3.92727	15064	0.08353	4.21818	12774.9	0.073	-3.021						3.92727	45845	0.03207	4.12121	34349.8	0.02405
				4.02424	85296	0.14009	4.12121	79032.7	0.13005	0.39546		4.02424	4907	0.14689	4.12121	4712.84	0.14463	-0.07058						4.02424	44481	0.02736	4.31515	30189.5	0.01865	-2.5717		4.02424	13841	0.07675	4.31515	12019.4	0.06869	-3.23471						4.02424	39779	0.02783	4.21818	29828.9	0.02089
				4.12121	79144	0.12998	4.21818	73235.1	0.12051	0.86672		4.12121	4708	0.14094	4.21818	4513.19	0.1385	0.61949						4.12121	38619	0.02375	4.41212	26560.8	0.01641	-3.18344		4.12121	13393	0.07427	4.41212	11312.8	0.06465	-4.14968						4.12121	34493	0.02413	4.31515	25923.6	0.01815
				4.21818	73470	0.12066	4.31515	67879.9	0.11169	-0.36455		4.21818	4555	0.13636	4.31515	4323.83	0.13269	-2.0048						4.21818	33904	0.02085	4.50909	23380.1	0.01444	-3.00557		4.21818	12438	0.06897	4.50909	10651.3	0.06087	-3.72242						4.21818	29863	0.02089	4.41212	22547.9	0.01579
				4.31515	67785	0.11133	4.41212	62931.1	0.10355	-1.78448		4.31515	4194	0.12555	4.41212	4143.93	0.12717	-3.13462						4.31515	29746	0.01829	4.60606	20590	0.01272	-0.98596		4.31515	11670	0.06471	4.60606	10031.5	0.05733	-4.75896						4.31515	25715	0.01799	4.50909	19628.2	0.01375
				4.41212	62485	0.10262	4.50909	58355.6	0.09602	-0.03992		4.41212	3947	0.11816	4.50909	3972.77	0.12192	-1.37575						4.41212	26047	0.01602	4.70303	18140.9	0.01121	-2.55517		4.41212	10880	0.06033	4.70303	9450.27	0.054	-3.90713						4.41212	22500	0.01574	4.60606	17101.3	0.01198
				4.50909	58346	0.09583	4.60606	54123.7	0.08906	-0.17071		4.50909	3887	0.11636	4.60606	3809.73	0.11691	-3.1705						4.50909	22925	0.0141	4.8	15989.8	0.00988	-3.33211		4.50909	10274	0.05697	4.8	8905.03	0.05089	-2.81847						4.50909	19656	0.01375	4.70303	14912.8	0.01044
				4.60606	54084	0.08883	4.70303	50208	0.08262	-0.10694		4.60606	3619	0.10834	4.70303	3654.27	0.11214	-1.59695						4.60606	20449	0.01258	4.89697	14099.5	0.00871	-2.45495		4.60606	9566	0.05305	4.89697	8393.28	0.04796	-3.0666						4.60606	16900	0.01182	4.8	13016.4	0.00912
				4.70303	50184	0.08242	4.8	46583.5	0.07665	-1.36887		4.70303	3559	0.10654	4.8	3505.91	0.10759	-1.52104						4.70303	17800	0.01095	4.99394	12437.5	0.00768	-1.97684		4.70303	9078	0.05034	4.99394	7912.8	0.04522	-5.17092						4.70303	14702	0.01029	4.89697	11372.1	0.00796
				4.8	46289	0.07602	4.89697	43227.6	0.07113	0.15093		4.8	3417	0.10229	4.89697	3364.24	0.10324	-2.05743						4.8	15574	0.00958	5.09091	10975.7	0.00678	-1.50625		4.8	8643	0.04793	5.09091	7461.53	0.04264	-4.65643						4.8	12870	0.009	4.99394	9945.36	0.00696
				4.89697	43259	0.07105	4.99394	40119.4	0.06602	-1.74212		4.89697	3247	0.0972	4.99394	3228.87	0.09909	-0.56359						4.89697	13811	0.00849	5.18788	9689.38	0.00598	-1.87045		4.89697	8117	0.04501	5.18788	7037.59	0.04022	-1.75369						4.89697	11230	0.00786	5.09091	8706.77	0.0061
				4.99394	39772	0.06532	5.09091	37239.9	0.06128	-0.75757		4.99394	3197	0.0957	5.09091	3099.46	0.09512	-1.50122						4.99394	12219	0.00751	5.28485	8557.17	0.00529	0.60156		4.99394	7466	0.0414	5.28485	6639.24	0.03794	-2.91419						4.99394	9778	0.00684	5.18788	7630.86	0.00534
				5.09091	37094	0.06092	5.18788	34571.5	0.05689	0.42145		5.09091	3017	0.09032	5.18788	2975.7	0.09132	-1.61306						5.09091	10819	0.00665	5.38182	7560.3	0.00467	-0.9634		5.09091	7070	0.03921	5.38182	6264.89	0.0358	-1.78743						5.09091	8590	0.00601	5.28485	6695.71	0.00469
				5.18788	34650	0.05691	5.28485	32098.3	0.05282	0.52777		5.18788	2889	0.08648	5.28485	2857.31	0.08769	-0.08071						5.18788	9507	0.00585	5.47879	6682.37	0.00413	-1.17503		5.18788	6892	0.03822	5.47879	5913.03	0.03379	-1.28553						5.18788	7492	0.00524	5.38182	5882.45	0.00412
				5.28485	32193	0.05287	5.38182	29805.4	0.04904	-1.78999		5.28485	2853	0.08541	5.38182	2744.02	0.08421	-1.06111						5.28485	8613	0.0053	5.57576	5908.99	0.00365	-2.15016		5.28485	6406	0.03552	5.57576	5582.28	0.0319	-1.92902						5.28485	6522	0.00456	5.47879	5174.79	0.00362
				5.38182	29498	0.04845	5.47879	27679.4	0.04555	-0.57417		5.38182	2689	0.0805	5.47879	2635.6	0.08088	-1.33394						5.38182	7477	0.0046	5.67273	5227.58	0.00323	-0.60522		5.38182	6125	0.03397	5.67273	5271.34	0.03012	-1.04517						5.38182	5863	0.0041	5.57576	4558.68	0.00319
				5.47879	27584	0.0453	5.57576	25707.6	0.0423	-1.51406		5.47879	2568	0.07687	5.57576	2531.8	0.0777	-0.77718						5.47879	6587	0.00405	5.7697	4627.09	0.00286	0.08689		5.47879	5815	0.03225	5.7697	4979.01	0.02845	-2.45154						5.47879	5107	0.00357	5.67273	4021.98	0.00282
				5.57576	25466	0.04182	5.67273	23878.7	0.03929	-1.72906		5.57576	2493	0.07463	5.67273	2432.43	0.07465	-2.41936						5.57576	5746	0.00353	5.86667	4097.82	0.00253	1.68326		5.57576	5440	0.03017	5.86667	4704.15	0.02688	-1.32716						5.57576	4476	0.00313	5.7697	3554.22	0.00249
				5.67273	23613	0.03878	5.7697	22182	0.0365	1.18364		5.67273	2316	0.06933	5.7697	2337.28	0.07173	-0.90358						5.67273	5184	0.00319	5.96364	3631.27	0.00224	0.5243		5.67273	5196	0.02881	5.96364	4445.71	0.02541	0.03434						5.67273	3988	0.00279	5.86667	3146.32	0.0022
				5.7697	22359	0.03672	5.86667	20607.8	0.03391	-1.32114		5.7697	2294	0.06867	5.86667	2246.16	0.06893	-1.43865						5.7697	4633	0.00285	6.06061	3219.94	0.00199	-0.74402		5.7697	4809	0.02667	6.06061	4202.7	0.02402	0.08173						5.7697	3479	0.00243	5.96364	2790.46	0.00195
				5.86667	20419	0.03354	5.96364	19147	0.03151	-0.37631		5.86667	2179	0.06523	5.96364	2158.89	0.06625	0.13137						5.86667	4207	0.00259	6.15758	2857.27	0.00176	0.53481		5.86667	4614	0.02559	6.15758	3974.19	0.02271	-0.75297						5.86667	3115	0.00218	6.06061	2479.83	0.00174
				5.96364	19095	0.03136	6.06061	17791.3	0.02927	-1.07893		5.96364	2165	0.06481	6.06061	2075.3	0.06369	0.43032						5.96364	3663	0.00225	6.25455	2537.46	0.00157	1.91929		5.96364	4448	0.02467	6.25455	3759.3	0.02148	0.22301						5.96364	2703	0.00189	6.15758	2208.56	0.00155
				6.06061	17648	0.02898	6.15758	16533.1	0.0272	-2.13367		6.06061	2095	0.06272	6.15758	1995.24	0.06123	-0.77331						6.06061	3178	0.00195	6.35152	2255.42	0.00139	2.75275		6.06061	4208	0.02333	6.35152	3557.23	0.02033	1.22425						6.06061	2389	0.00167	6.25455	1971.55	0.00138
				6.15758	16261	0.02671	6.25455	15365.1	0.02528	-0.6888		6.15758	1961	0.0587	6.25455	1918.56	0.05888	-3.01412						6.15758	2886	0.00177	6.44848	2006.68	0.00124	0.80348		6.15758	3927	0.02178	6.44848	3367.2	0.01924	0.39158						6.15758	2182	0.00153	6.35152	1764.37	0.00124
				6.25455	15280	0.0251	6.35152	14280.9	0.0235	-0.21728		6.25455	1791	0.05361	6.35152	1845.1	0.05662	-0.51759						6.25455	2636	0.00162	6.54545	1787.29	0.0011	1.2518		6.25455	3773	0.02092	6.54545	3188.5	0.01822	0.55518						6.25455	1933	0.00135	6.44848	1583.21	0.00111
				6.35152	14255	0.02341	6.44848	13274.4	0.02184	0.74063		6.35152	1823	0.05457	6.44848	1774.73	0.05446	-0.13623						6.35152	2390	0.00147	6.64242	1593.77	0.000984444	2.764		6.35152	3631	0.02014	6.64242	3020.44	0.01726	1.25139						6.35152	1833	0.00128	6.54545	1424.71	0.000997707
				6.44848	13360	0.02194	6.54545	12339.9	0.0203	-0.98441		6.44848	1769	0.05296	6.54545	1707.32	0.05239	0.08901						6.44848	2043	0.00126	6.73939	1423.06	0.000879002	1.91095		6.44848	3390	0.0188	6.73939	2862.39	0.01636	3.79922						6.44848	1611	0.00113	6.64242	1285.99	0.000900562
				6.54545	12231	0.02009	6.64242	11472.2	0.01888	-0.25388		6.54545	1711	0.05122	6.64242	1642.74	0.05041	-0.19138						6.54545	1841	0.00113	6.83636	1272.47	0.000785985	1.84467		6.54545	3220	0.01786	6.83636	2713.76	0.01551	1.14378						6.54545	1443	0.00101	6.73939	1164.52	0.000815504
				6.64242	11445	0.0188	6.73939	10666.4	0.01755	-0.16901		6.64242	1635	0.04894	6.73939	1580.87	0.04851	1.75001						6.64242	1708	0.00105	6.93333	1139.63	0.000703927	1.63011		6.64242	3090	0.01714	6.93333	2573.98	0.01471	3.09754						6.64242	1304	0.000912309	6.83636	1058.13	0.000741
				6.73939	10649	0.01749	6.83636	9918.24	0.01632	-0.56633		6.73939	1652	0.04945	6.83636	1521.6	0.04669	0.79677						6.73939	1497	0.000920677	7.0303	1022.42	0.000631534	3.62246		6.73939	3073	0.01704	7.0303	2442.52	0.01396	3.42959						6.73939	1124	0.000786376	6.93333	964.91	0.000675715
				6.83636	9862	0.0162	6.93333	9223.42	0.01518	-1.88666		6.83636	1553	0.04649	6.93333	1464.82	0.04495	-0.65401						6.83636	1340	0.000824119	7.12727	919.022	0.000567664	3.39892		6.83636	2774	0.01538	7.12727	2318.89	0.01325	2.47151						6.83636	1116	0.000780779	7.0303	883.192	0.000618489
				6.93333	9044	0.01485	7.0303	8578.14	0.01412	0.31105		6.93333	1440	0.04311	7.0303	1410.42	0.04328	1.45167						6.93333	1196	0.000735557	7.22424	827.794	0.000511314	2.08516		6.93333	2736	0.01517	7.22424	2202.62	0.01259	1.24844						6.93333	990	0.000692627	7.12727	811.535	0.000568309
				7.0303	8607	0.01414	7.12727	7978.85	0.01313	0.85958		7.0303	1466	0.04389	7.12727	1358.3	0.04168	1.11448						7.0303	1145	0.000704192	7.32121	747.303	0.000461596	2.96923		7.0303	2618	0.01452	7.32121	2093.28	0.01196	2.68951						7.0303	931	0.000651349	7.22424	748.679	0.000524291
				7.12727	8056	0.01323	7.22424	7422.24	0.01221	2.28809		7.12727	1400	0.04191	7.22424	1308.37	0.04015	-0.65189						7.12727	1028	0.000632235	7.41818	676.284	0.000417729	2.86475		7.12727	2441	0.01354	7.41818	1990.44	0.01137	2.41195						7.12727	888	0.000621265	7.32121	693.525	0.000485668
				7.22424	7622	0.01252	7.32121	6905.26	0.01136	0.06903		7.22424	1285	0.03847	7.32121	1260.53	0.03868	2.11788						7.22424	890	0.000547363	7.51515	613.622	0.000379024	3.26477		7.22424	2262	0.01254	7.51515	1893.73	0.01082	4.00034						7.22424	780	0.000545706	7.41818	645.114	0.000451766
				7.32121	6911	0.01135	7.41818	6425.07	0.01057	0.45935		7.32121	1338	0.04005	7.41818	1214.7	0.03728	1.77069						7.32121	833	0.000512307	7.61212	558.333	0.000344873	3.41253		7.32121	2220	0.01231	7.61212	1802.78	0.0103	4.45252						7.32121	697	0.000487637	7.51515	602.608	0.000422
				7.41818	6462	0.01061	7.51515	5979.05	0.00984	0.16733		7.41818	1278	0.03826	7.51515	1170.79	0.03593	-1.27404						7.41818	755	0.000464336	7.70909	509.547	0.000314738	2.45264		7.41818	2101	0.01165	7.70909	1717.24	0.00981	3.24326						7.41818	652	0.000456154	7.61212	565.276	0.000395857
				7.51515	5992	0.00984	7.61212	5564.74	0.00916	0.57767		7.51515	1128	0.03377	7.61212	1128.72	0.03464	0.94733						7.51515	700	0.00043051	7.80606	466.5	0.000288149	1.19352		7.51515	2076	0.01151	7.80606	1636.79	0.00935	3.66645						7.51515	683	0.000477843	7.70909	532.479	0.000372889
				7.61212	5608	0.00921	7.70909	5179.89	0.00852	0.50001		7.61212	1161	0.03476	7.70909	1088.42	0.0334	1.32452						7.61212	645	0.000396684	7.90303	428.515	0.000264687	2.65019		7.61212	2002	0.0111	7.90303	1561.13	0.00892	2.78219						7.61212	598	0.000418375	7.80606	503.659	0.000352707
				7.70909	5216	0.00857	7.80606	4822.39	0.00794	0.83893		7.70909	1133	0.03392	7.80606	1049.8	0.03222	0.61748						7.70909	568	0.000349328	8	394.998	0.000243984	4.4543		7.70909	1857	0.0103	8	1489.98	0.00851	4.28923						7.70909	609	0.00042607	7.90303	478.326	0.000334966
				7.80606	4881	0.00802	7.90303	4490.29	0.00739	0.20427		7.80606	1070	0.03203	7.90303	1012.81	0.03108	2.42568						7.80606	493	0.000303202	8.09697	365.423	0.000225715			7.80606	1792	0.00994	8.09697	1423.06	0.00813							7.80606	549	0.000384093	8	456.053	0.000319368
				7.90303	4504	0.0074	8	4181.79	0.00688	0.90927		7.90303	1093	0.03272	8	977.361	0.02999	0.74717						7.90303	487	0.000299512	8.19394	339.325	0.000209595			7.90303	1675	0.00929	8.19394	1360.13	0.00777							7.90303	520	0.000363804	8.09697	436.465	0.000305651
				8	4241	0.00697	8.09697	3895.19	0.00641			8	1001	0.02997	8.09697	943.402	0.02895	-943.402						8	494	0.000303817	8.29091	316.296	0.00019537			8	1665	0.00923	8.29091	1300.94	0.00743							8	497	0.000347713	8.19394	419.235	0.000293586
				8.09697	0	0	8.19394	3628.95	0.00597			8.09697	0	0	8.19394	910.866	0.02795	-910.866						8.09697	0	0	8.38788	295.974	0.000182818			8.09697	0	0	8.38788	1245.28	0.00712							8.09697	0	0	8.29091	404.076	0.00028297
				8.19394	0	0	8.29091	3381.61	0.00556			8.19394	0	0	8.29091	879.694	0.027	-879.694						8.19394	0	0	8.48485	278.042	0.000171742			8.19394	0	0	8.48485	1192.93	0.00682							8.19394	0	0	8.38788	390.735	0.000273627
				8.29091	0	0	8.38788	3151.82	0.00519			8.29091	0	0	8.38788	849.829	0.02608	-849.829						8.29091	0	0	8.58182	262.218	0.000161968			8.29091	0	0	8.58182	1143.69	0.00654							8.29091	0	0	8.48485	378.993	0.000265404
				8.38788	0	0	8.48485	2938.35	0.00483			8.38788	0	0	8.48485	821.216	0.0252	-821.216						8.38788	0	0	8.67879	248.255	0.000153343			8.38788	0	0	8.67879	1097.39	0.00627							8.38788	0	0	8.58182	368.655	0.000258165
				8.48485	0	0	8.58182	2740.02	0.00451			8.48485	0	0	8.58182	793.803	0.02436	-793.803						8.48485	0	0	8.77576	235.933	0.000145732			8.48485	0	0	8.77576	1053.84	0.00602							8.48485	0	0	8.67879	359.552	0.000251791
				8.58182	0	0	8.67879	2555.77	0.00421			8.58182	0	0	8.67879	767.538	0.02355	-767.538						8.58182	0	0	8.87273	225.059	0.000139015			8.58182	0	0	8.87273	1012.89	0.00579							8.58182	0	0	8.77576	351.536	0.000246177
				8.67879	0	0	8.77576	2384.59	0.00392			8.67879	0	0	8.77576	742.375	0.02278	-742.375						8.67879	0	0	8.9697	215.464	0.000133089			8.67879	0	0	8.9697	974.375	0.00557							8.67879	0	0	8.87273	344.474	0.000241231
				8.77576	0	0	8.87273	2225.55	0.00366			8.77576	0	0	8.87273	718.266	0.02204	-718.266						8.77576	0	0	9.06667	206.997	0.000127859	0.74522		8.77576	0	0	9.06667	938.151	0.00536	4.28787						8.77576	0	0	8.9697	338.253	0.000236875
				8.87273	0	0	8.9697	2077.79	0.00342			8.87273	0	0	8.9697	695.168	0.02133	-695.168						8.87273	0	0	9.16364	199.525	0.000123243	1.31599		8.87273	0	0	9.16364	904.084	0.00517	3.54073						8.87273	0	0	9.06667	332.772	0.000233036
				8.9697	0	0	9.06667	1940.51	0.00319	1.15357		8.9697	0	0	9.06667	673.037	0.02065	2.60161						8.9697	0	0	9.26061	192.932	0.000119171	1.50506		8.9697	0	0	9.26061	872.046	0.00498	3.23645						8.9697	0	0	9.16364	327.941	0.000229653
				9.06667	1992	0.00327	9.16364	1812.97	0.00298	0.6532		9.06667	744	0.02227	9.16364	651.835	0.02	0.43361						9.06667	218	0.000134073	9.35758	187.113	0.000115577	1.70924		9.06667	1079	0.00598	9.35758	841.914	0.00481	2.51121						9.06667	365	0.000255362	9.26061	323.683	0.000226672
				9.16364	1841	0.00302	9.26061	1694.48	0.00279	1.63195		9.16364	663	0.01985	9.26061	631.521	0.01938	1.96977						9.16364	219	0.000134688	9.45455	181.978	0.000112405	1.99792		9.16364	1017	0.00564	9.45455	813.576	0.00465	2.52964						9.16364	357	0.000249765	9.35758	319.93	0.000224043
				9.26061	1763	0.0029	9.35758	1584.38	0.00261	1.78389		9.26061	683	0.02045	9.35758	612.059	0.01878	1.60214						9.26061	215	0.000132228	9.55152	177.447	0.000109606	-0.8885		9.26061	973	0.0054	9.55152	786.925	0.0045	3.20134						9.26061	314	0.000219682	9.45455	316.621	0.000221726
				9.35758	1657	0.00272	9.45455	1482.1	0.00244	1.27495		9.35758	653	0.01955	9.45455	593.413	0.01821	2.06902						9.35758	212	0.000130383	9.64848	173.449	0.000107137	-0.26453		9.35758	918	0.00509	9.64848	761.861	0.00435	2.82735						9.35758	322	0.000225279	9.55152	313.703	0.000219683
				9.45455	1532	0.00252	9.55152	1387.06	0.00228	1.88331		9.45455	646	0.01934	9.55152	575.548	0.01766	1.3161						9.45455	211	0.000129768	9.74545	169.921	0.000104957	-1.71389		9.45455	889	0.00493	9.74545	738.288	0.00422	3.41197						9.45455	352	0.000246267	9.64848	311.13	0.000217881
				9.55152	1459	0.0024	9.64848	1298.77	0.00214	0.25528		9.55152	608	0.0182	9.64848	558.432	0.01714	1.53884						9.55152	166	0.000102092	9.84242	166.807	0.000103034	0.39596		9.55152	882	0.00489	9.84242	716.119	0.00409	2.42431						9.55152	355	0.000248366	9.74545	308.861	0.000216292
				9.64848	1308	0.00215	9.74545	1216.73	0.002	-0.68707		9.64848	596	0.01784	9.74545	542.033	0.01663	2.82823						9.64848	170	0.000104552	9.93939	164.059	0.000101337	-1.14794		9.64848	844	0.00468	9.93939	695.27	0.00397	2.24361						9.64848	327	0.000228777	9.84242	306.859	0.00021489
				9.74545	1193	0.00196	9.84242	1140.51	0.00188	1.54797		9.74545	612	0.01832	9.84242	526.322	0.01615	2.38672						9.74545	149	9.16372e-05	10.0364	161.635	9.98389e-05	0.4911		9.74545	837	0.00464	10.0364	675.662	0.00386	1.93978						9.74545	327	0.000228777	9.93939	305.093	0.000213653
				9.84242	1194	0.00196	9.93939	1069.69	0.00176	1.15079		9.84242	584	0.01748	9.93939	511.27	0.01569	0.64227						9.84242	172	0.000105782	10.1333	159.495	9.85173e-05	1.38702		9.84242	784	0.00435	10.1333	657.221	0.00376	1.02392						9.84242	293	0.00020499	10.0364	303.535	0.000212562
				9.93939	1108	0.00182	10.0364	1003.9	0.00165	0.7209		9.93939	526	0.01575	10.0364	496.848	0.01525	-0.08306						9.93939	150	9.22522e-05	10.2303	157.607	9.73509e-05	-1.04692		9.93939	757	0.0042	10.2303	639.878	0.00366	0.89799						9.93939	287	0.000200792	10.1333	302.161	0.0002116
				10.0364	1027	0.00169	10.1333	942.765	0.00155	-0.18833		10.0364	495	0.01482	10.1333	483.031	0.01482	1.0211						10.0364	168	0.000103322	10.3273	155.94	9.63217e-05	0.93042		10.0364	728	0.00404	10.3273	623.567	0.00356	1.19002						10.0364	308	0.000215484	10.2303	300.948	0.000210751
				10.1333	937	0.00154	10.2303	885.966	0.00146	0.79673		10.1333	506	0.01515	10.2303	469.793	0.01442	-0.45659						10.1333	178	0.000109473	10.4242	154.47	9.54134e-05	-0.53183		10.1333	684	0.00379	10.4242	608.227	0.00348	0.90657						10.1333	291	0.00020359	10.3273	299.878	0.000210001
				10.2303	910	0.00149	10.3273	833.193	0.00137	-0.14562		10.2303	460	0.01377	10.3273	457.11	0.01403	0.86583						10.2303	145	8.91771e-05	10.5212	153.172	9.4612e-05	-2.42071		10.2303	663	0.00368	10.5212	593.801	0.00339	0.45531						10.2303	312	0.000218282	10.4242	298.933	0.00020934
				10.3273	829	0.00136	10.4242	784.16	0.00129	0.80399		10.3273	476	0.01425	10.4242	444.958	0.01365	0.00198						10.3273	168	0.000103322	10.6182	152.027	9.39047e-05	-0.58358		10.3273	654	0.00363	10.6182	580.233	0.00332	-0.9412						10.3273	305	0.000213385	10.5212	298.1	0.000208756
				10.4242	807	0.00133	10.5212	738.603	0.00122	0.45236		10.4242	445	0.01332	10.5212	433.316	0.0133	-0.50159						10.4242	148	9.10221e-05	10.7151	151.017	9.32805e-05	-3.25123		10.4242	631	0.0035	10.7151	567.473	0.00324	-0.14624						10.4242	283	0.000197993	10.6182	297.364	0.00020824
				10.5212	751	0.00123	10.6182	696.275	0.00115	-0.97575		10.5212	423	0.01266	10.6182	422.162	0.01296	0.18595						10.5212	126	7.74918e-05	10.8121	150.125	9.27297e-05	-0.94362		10.5212	605	0.00335	10.8121	555.472	0.00317	0.81436						10.5212	278	0.000194495	10.7151	296.714	0.000207786
				10.6182	671	0.0011	10.7151	656.948	0.00108	0.38923		10.6182	426	0.01275	10.7151	411.475	0.01263	-0.1224						10.6182	145	8.91771e-05	10.9091	149.338	9.22437e-05	0.2159		10.6182	558	0.00309	10.9091	544.186	0.00311	0.16291						10.6182	305	0.000213385	10.8121	296.141	0.000207384
				10.7151	667	0.0011	10.8121	620.407	0.00102	0.8522		10.7151	409	0.01224	10.8121	401.237	0.01231	-1.19517						10.7151	116	7.13417e-05	11.0061	148.644	9.18147e-05	-2.01727		10.7151	564	0.00313	11.0061	533.572	0.00305	-0.37412						10.7151	289	0.000202191	10.9091	295.634	0.000207029
				10.8121	642	0.00105	10.9091	586.457	0.000964993	0.18689		10.8121	378	0.01132	10.9091	391.427	0.01201	-1.11395						10.8121	139	8.5487e-05	11.103	148.031	9.14362e-05	-1.30335		10.8121	575	0.00319	11.103	523.59	0.00299	-2.81584						10.8121	299	0.000209187	11.0061	295.187	0.000206716
				10.9091	591	0.000970638	11.0061	554.912	0.000913088	0.17289		10.9091	370	0.01108	11.0061	382.029	0.01172	0.04962						10.9091	152	9.34822e-05	11.2	147.49	9.11022e-05	0.12369		10.9091	548	0.00304	11.2	514.202	0.00294	-2.08722						10.9091	277	0.000193796	11.103	294.793	0.00020644
				11.0061	559	0.000918082	11.103	525.604	0.000864862	-3.15891		11.0061	383	0.01147	11.103	373.025	0.01145	0.50972						11.0061	126	7.74918e-05	11.297	147.013	9.08074e-05	-1.68053		11.0061	525	0.00291	11.297	505.372	0.00289	-1.01798						11.0061	251	0.000175605	11.2	294.444	0.000206196
				11.103	458	0.000752203	11.2	498.372	0.000820053	0.25069		11.103	383	0.01147	11.2	364.398	0.01118	1.19823						11.103	133	8.17969e-05	11.3939	146.592	9.05473e-05	-0.73139		11.103	463	0.00257	11.3939	497.069	0.00284	-0.96568						11.103	291	0.00020359	11.297	294.136	0.00020598
				11.2	504	0.000827752	11.297	473.07	0.00077842	0.0427		11.2	388	0.01162	11.297	356.132	0.01093	0.72095						11.2	149	9.16372e-05	11.4909	146.22	9.03178e-05	-0.61242		11.2	469	0.0026	11.4909	489.259	0.0028	-1.22038						11.2	299	0.000209187	11.3939	293.865	0.00020579
				11.297	474	0.000778481	11.3939	449.562	0.000739738	-0.31177		11.297	370	0.01108	11.3939	348.213	0.01069	-0.88982						11.297	128	7.87219e-05	11.5879	145.892	9.01152e-05	-0.41201		11.297	483	0.00268	11.5879	481.915	0.00275	-3.02114						11.297	271	0.000189598	11.4909	293.625	0.000205622
				11.3939	443	0.000727568	11.4909	427.72	0.000703797	-1.80412		11.3939	332	0.00994	11.4909	340.626	0.01045	-2.10067						11.3939	138	8.4872e-05	11.6849	145.603	8.99365e-05	-2.23663		11.3939	476	0.00264	11.6849	475.008	0.00271	-5.63796						11.3939	289	0.000202191	11.5879	293.413	0.000205474
				11.4909	392	0.000643807	11.5879	407.425	0.000670403	-0.02108		11.4909	304	0.0091	11.5879	333.357	0.01023	-1.86505						11.4909	139	8.5487e-05	11.7818	145.348	8.97787e-05	-2.01501		11.4909	463	0.00257	11.7818	468.512	0.00268	-5.18037						11.4909	284	0.000198693	11.6849	293.225	0.000205342
				11.5879	407	0.000668443	11.6849	388.569	0.000639376	-0.28457		11.5879	301	0.00901	11.6849	326.393	0.01002	-0.98946						11.5879	141	8.6717e-05	11.8788	145.122	8.96395e-05	-1.89683		11.5879	420	0.00233	11.8788	462.402	0.00264	-5.8229						11.5879	279	0.000195195	11.7818	293.06	0.000205227
				11.6849	383	0.000629026	11.7818	371.049	0.000610548	-1.74068		11.6849	309	0.00925	11.7818	319.721	0.00981	-1.93145						11.6849	121	7.44168e-05	11.9758	144.923	8.95167e-05	-1.40197		11.6849	367	0.00204	11.9758	456.657	0.00261	-3.81977						11.6849	263	0.000184001	11.8788	292.914	0.000205124
				11.7818	339	0.000556762	11.8788	354.771	0.000583763	-0.80108		11.7818	287	0.00859	11.8788	313.328	0.00962	-1.12724						11.7818	123	7.56468e-05	12.0727	144.748	8.94083e-05	-1.20115		11.7818	369	0.00205	12.0727	451.253	0.00258	-6.03354						11.7818	287	0.000200792	11.9758	292.785	0.000205034
				11.8788	340	0.000558404	11.9758	339.647	0.000558876	1.12387		11.8788	294	0.0088	11.9758	307.204	0.00943	-1.37687						11.8788	124	7.62618e-05	12.1697	144.593	8.93126e-05	-2.97202		11.8788	353	0.00196	12.1697	446.171	0.00255	-3.11757						11.8788	268	0.000187499	12.0727	292.671	0.000204954
				11.9758	361	0.000592894	12.0727	325.594	0.000535753	0.40586		11.9758	284	0.0085	12.0727	301.336	0.00925	-1.58809						11.9758	129	7.93369e-05						11.9758	382	0.00212										11.9758	255	0.000178404	12.1697	292.57	0.000204884
				12.0727	333	0.000546908	12.1697	312.537	0.000514268	-0.54788		12.0727	275	0.00823	12.1697	295.714	0.00907	-0.27631						12.0727	131	8.05669e-05						12.0727	340	0.00189										12.0727	280	0.000195894	12.2667	292.481	0.000204821
				12.1697	303	0.000497637						12.1697	291	0.00871										12.1697	113	6.94966e-05						12.1697	385	0.00213										12.1697	289	0.000202191	12.3636	292.403	0.000204766
				12.2667	317	0.00052063						12.2667	261	0.00781										12.2667	134	8.24119e-05						12.2667	330	0.00183										12.2667	287	0.000200792
				12.3636	260	0.000427015						12.3636	256	0.00766										12.3636	116	7.13417e-05						12.3636	352	0.00195										12.3636	252	0.000176305
				12.4606	260	0.000427015						12.4606	269	0.00805										12.4606	120	7.38017e-05						12.4606	300	0.00166										12.4606	272	0.000190297
																																												12.5576	240	0.00016791
[truncated: 16 more columns]

## Sheet: fig S3
panel a				panel b
x(nm)	fluorescence (counts)			detection interval (nm)	fluorescence (counts)				PC yield						Component percentage
0	544.119				PC	err	nonPC	err	PC	err	nonPC	err	all	err	PC	err	nonPC	err
0.2275	535.144			640-660	3564.52	516.763	455.032	86.4007	4.62258	2.2042	12.3344	4.71577	7.83355	2.62308	0.676305	0.0961755	0.323695	0.0556345
0.455	542.713			660-680	4496.78	718.484	861.569	215.558	2.37345	0.979736	9.16143	4.12718	5.21929	2.13975	0.749287	0.118263	0.250713	0.0473296
0.6825	562.737			680-700	3257.38	511.935	1900.44	455.174	0.727045	0.306463	6.85775	2.98115	1.71401	0.679899	0.649177	0.0984412	0.350823	0.0645702
0.91	537.494			700-720	1838.89	263.986	4104.34	724.016	0.241019	0.0832868	8.53887	3.17652	0.448034	0.143353	0.479086	0.0619716	0.520914	0.0883266
1.1375	505.975			720-740	319.525	44.2526	1024.1	167.84	0.194788	0.0645353	3.08787	0.959026	0.312006	0.0943463	0.401622	0.0559482	0.598378	0.0990781
1.365	519.981
1.5925	542.794
1.82	556.638
2.0475	587.675
2.275	589.856
2.5024	582.65
2.7299	566.994
2.9574	545.45
3.1849	494.244
3.4124	475.544
3.6399	455.819
3.8674	443.906
4.0949	463.794
4.3224	478.675
4.5499	542.688
4.7774	632.55
5.0049	713.831
5.2324	749.475
5.4599	773.794
5.6874	840.406
5.9149	870.35
6.1424	882.787
6.3699	894.181
6.5974	926.8
6.8249	973.619
7.0523	999.6
7.2798	1049.84
7.5073	1039.39
7.7348	1017.08
7.9623	931.3
8.1898	916.844
8.4173	1037.03
8.6448	1095.5
8.8723	1076.74
9.0998	1094.88
9.3273	1163.14
9.5548	1209.84
9.7823	1260.41
10.0098	1297.18
10.2373	1299.04
10.4648	1349.97
10.6923	1507.23
10.9198	1622.77
11.1473	1689.3
11.3748	1627.91
11.6023	1458.98
11.8297	1419.43
12.0572	1469.73
12.2847	1598.55
12.5122	1753.31
12.7397	1910.71
12.9672	2127.99
13.1947	2528.91
13.4222	2896.74
13.6497	3145.1
13.8772	3330.39
14.1047	3421.51
14.3322	3783.19
14.5597	3901.21
14.7872	3840.16
15.0147	3552.95
15.2422	3380.6
15.4697	3482.81
15.6972	3692.07
15.9247	3873.65
16.1522	3867.82
16.3796	3851.34
16.6071	3790.91
16.8346	3881.74
17.0621	4280.54
17.2896	4529.24
17.5171	4328.26
17.7446	4012.21
17.9721	3933.3
18.1996	4173.66
18.4271	4559.31
18.6546	4668.24
18.8821	4349.69
19.1096	3945.44
19.3371	3902.83
19.5646	3827.37
19.7921	3815.11
20.0196	3924.31
20.2471	3999.65
20.4746	3980.95
20.7021	4188.97
20.9296	4175.02
21.157	3772.38
21.3845	3378.66
21.612	3181.17
21.8395	3307.36
22.067	3433.18
22.2945	3583.78
22.522	3862.62
22.7495	4004.59
22.977	3987.71
23.2045	3879.55
23.432	3853.72
23.6595	3808.94
23.887	3728.78
24.1145	3766.67
24.342	3983.96
24.5695	4120.03
24.797	4113.74
25.0245	3957.88
25.252	3978.18
25.4795	4155.93
25.7069	4042.81
25.9344	3786.93
26.1619	3848.32
26.3894	3810.4
26.6169	3693.57
26.8444	3524.36
27.0719	3475.52
27.2994	3523.46
27.5269	3563.63
27.7544	3784.95
27.9819	4018.39
28.2094	3992.89
28.4369	3823.46
28.6644	3785.74
28.8919	3707.79
29.1194	3544.88
29.3469	3556.86
29.5744	3559.65
29.8019	3401.84
30.0294	3219.84
30.2568	3135.97
30.4843	3346
30.7118	3557.08
30.9393	3771.07
31.1668	3962.85
31.3943	3913.77
31.6218	3655.99
31.8493	3831.54
32.0768	4051.39
32.3043	3774.88
32.5318	3447.58
32.7593	3258.23
32.9868	3280.38
33.2143	3264
33.4418	3529.36
33.6693	3634.21
33.8968	3597.38
34.1243	3529.54
34.3518	3582.57
34.5793	3570.99
34.8068	3522.57
35.0342	3841.38
35.2617	4124.22
35.4892	3925.44
35.7167	3590.21
35.9442	3438.39
36.1717	3606.28
36.3992	3481.28
36.6267	3166.86
36.8542	3294.54
37.0817	3404.55
37.3092	3440.12
37.5367	3526.43
37.7642	3745.57
37.9917	3492.59
38.2192	3090.41
38.4467	2706.82
38.6742	2642.71
38.9017	2774.57
39.1292	2957.52
39.3567	2672.69
39.5841	2409.51
39.8116	2351.76
40.0391	2389.27
40.2666	2579.37
40.4941	2589.06
40.7216	2544.82
40.9491	2515.93
41.1766	2491.33
41.4041	2513.29
41.6316	2643.64
41.8591	2591.55
42.0866	2539.71
42.3141	2613.09
42.5416	2805.54
42.7691	3175.9
42.9966	3337.01
43.2241	3379.2
43.4516	3409.27
43.6791	3204.38
43.9066	2789.55
44.134	2557.39
44.3615	2431.62
44.589	2512.82
44.8165	2657.22
45.044	2535.49
45.2715	2221.66
45.499	2115.39
45.7265	1949.79
45.954	1844.46
46.1815	1677.15
46.409	1399.23
46.6365	1309.33
46.864	1394.93
47.0915	1338.51
47.319	1294.84
47.5465	1284.11
47.774	1183.03
48.0015	979.812
48.229	900.844
48.4565	961.987
48.684	1023.3
48.9114	1063.36
49.1389	1046.26
49.3664	932.638
49.5939	845.631
49.8214	825.769
50.0489	777.4
50.2764	850.644
50.5039	908.463
50.7314	868.381
50.9589	798.181
51.1864	733.763
51.4139	645.088
51.6414	670.025
51.8689	650.362
52.0964	638.588
52.3239	576.781
52.5514	529.694
52.7789	478.175
53.0064	468.987
53.2339	467.344
53.4613	471.737
53.6888	465.737
53.9163	436.506
54.1438	419.006
54.3713	406.763
54.5988	384.781
54.8263	337.325
55.0538	329.45
55.2813	333.669
55.5088	346.256
55.7363	363.075
55.9638	324.569
56.1913	307.506
56.4188	321.544
56.6463	349.294
56.8738	378.688
57.1013	420.481
57.3288	424.831
57.5563	366.569

## Sheet: fig S12
miRFP670								miRFP703								miRFP709								miRFP713								miRFP720
Pre				Post				Pre				Post				Pre				Post				Pre				Post				Pre				Post
wavelength (nm)	Emission	wavelength (nm)	Excitaion	wavelength (nm)	Emission	wavelength (nm)	Excitation	wavelength (nm)	Emission	wavelength (nm)	Excitaion	wavelength (nm)	Emission	wavelength (nm)	Excitation	wavelength (nm)	Emission	wavelength (nm)	Excitaion	wavelength (nm)	Emission	wavelength (nm)	Excitation	wavelength (nm)	Emission	wavelength (nm)	Excitaion	wavelength (nm)	Emission	wavelength (nm)	Excitation	wavelength (nm)	Emission	wavelength (nm)	Excitaion	wavelength (nm)	Emission	wavelength (nm)	Excitation
620	0.16624	470	0.0815	560	0.02696	470	0.04592	610	0.2726	470	0.6438	560	0.4233	470	0.04635	610	0.6142	470	0.335	560	0.50422	470	0.1776	610	0.17335	470	0.02044	560	0.15054	470	0.12783	612.5	0.01869	472.5	0.00783	612.5	0.12678	472.5	0.03269
630	0.4143	480	0.1708	580	0.05499	480	0.10801	620	0.3574	480	0.8769	570	0.4301	480	0.08106	620	0.8069	480	0.4687	570	0.55359	480	0.31395	620	0.23828	480	0.0279	570	0.0982	480	0.23198	617.5	0.02068	477.5	0.00998	617.5	0.19252	477.5	0.04589
640	1.07273	490	0.1922	590	0.09557	490	0.12471	630	0.5206	490	0.7582	580	0.58675	490	0.09663	630	0.9809	490	0.4245	580	0.73244	490	0.36971	630	0.25247	490	0.0223	580	0.12384	490	0.27477	622.5	0.02699	482.5	0.01184	622.5	0.26791	482.5	0.0678
650	1.90115	500	0.2385	600	0.08909	500	0.13734	640	0.8136	500	0.7176	590	0.70288	500	0.1131	640	1.2664	500	0.4009	590	0.80057	500	0.41926	640	0.20338	500	0.01856	590	0.15593	500	0.31773	627.5	0.02801	487.5	0.01327	627.5	0.28355	487.5	0.0911
660	2.13881	510	0.3623	610	0.07772	510	0.17213	650	1.5826	510	0.9637	600	1.09274	510	0.15313	650	2.148	510	0.498	600	1.0278	510	0.55796	650	0.22628	510	0.01987	600	0.25144	510	0.42794	632.5	0.03013	492.5	0.01412	632.5	0.37203	492.5	0.11829
670	1.68015	520	0.512	620	0.06339	520	0.19029	660	2.5292	520	1.3115	610	1.52043	520	0.19393	660	3.2495	520	0.6262	610	1.21226	520	0.67772	660	0.27605	520	0.02229	610	0.39234	520	0.53724	637.5	0.03559	497.5	0.01245	637.5	0.531	497.5	0.12634
680	1.14294	530	0.7541	630	0.06801	530	0.23301	670	3.7301	530	1.9057	620	1.99804	530	0.24426	670	4.2809	530	0.8621	620	1.47471	530	0.84834	670	0.43063	530	0.03002	620	0.6781	530	0.69622	642.5	0.02977	502.5	0.01052	642.5	0.54303	502.5	0.1304
690	0.79492	540	1.1844	640	0.08583	540	0.29561	680	5.4013	540	2.984	630	2.32763	540	0.33563	680	5.3244	540	1.3099	630	1.62892	540	1.13003	680	0.82237	540	0.04369	630	0.99888	540	0.93414	647.5	0.03899	507.5	0.00915	647.5	0.79881	507.5	0.13624
700	0.56102	550	1.7741	650	0.12667	550	0.34864	690	7.579	550	4.6523	640	2.5361	550	0.44876	690	6.6871	550	1.964	640	1.80365	550	1.47227	690	1.47786	550	0.06427	640	1.307	550	1.22699	652.5	0.03596	512.5	0.00882	652.5	0.66277	512.5	0.14599
710	0.36936	560	2.6939	660	0.17763	560	0.47469	700	10.4315	560	7.3401	650	2.73129	560	0.6121	700	9.5311	560	3.0497	650	1.96615	560	1.95582	700	2.774	560	0.10077	650	1.45399	560	1.66095	657.5	0.05162	517.5	0.01082	657.5	0.76763	517.5	0.19258
720	0.13279	570	3.911	670	0.16158	570	0.62676	710	11.3651	570	10.4867	660	2.52386	570	0.76965	710	11.6925	570	4.3843	660	1.79023	570	2.41473	710	4.33401	570	0.15142	660	1.23619	570	2.07508	662.5	0.07155	522.5	0.01083	662.5	0.88548	522.5	0.20465
730	0.03466	580	5.4463	680	0.12146	580	0.7522	720	9.1638	580	14.5829	670	2.3778	580	0.95731	720	10.6191	580	6.0601	670	1.60114	580	2.99404	720	4.97873	580	0.21521	670	0.95169	580	2.52608	667.5	0.09073	527.5	0.01211	667.5	0.84972	527.5	0.22113
740	0.00686	590	7.1727	690	0.07798	590	0.75453	730	6.6778	590	19.9764	680	2.4562	590	1.17665	730	8.0686	590	8.1899	680	1.59357	590	3.6217	730	4.18771	590	0.29399	680	0.83046	590	2.95341	672.5	0.12282	532.5	0.01419	672.5	0.82087	532.5	0.2465
750	0.00282	600	7.4903	700	0.05048	600	0.65042	740	3.5068	600	23.5459	690	2.01689	600	1.21023	740	4.3289	600	9.5797	690	1.43186	600	3.63624	740	2.13916	600	0.35461	690	0.74982	600	2.93916	677.5	0.19914	537.5	0.01689	677.5	1	537.5	0.27826
760	0.00234	610	8.7352	710	0.03985	610	0.66055	750	1.0784	610	30.7596	700	1.47258	610	1.38628	750	1.2658	610	12.658	700	1.09729	610	4.06306	750	0.58071	610	0.50438	700	0.5712	610	3.35961	682.5	0.20386	542.5	0.01996	682.5	0.79012	542.5	0.30889
770	0.00259	620	10.7193	720	0.02112			760	0.2075	620	38.779	710	0.61438	620	1.57006	760	0.243	620	16.6276	710	0.46882	620	4.55883	760	0.10763	620	0.71178	710	0.14803	620	3.9117	687.5	0.23361	547.5	0.02459	687.5	0.70617	547.5	0.35567
780	0.00198	630	12.8323	730	0.00574			770	0.0448	630	45.4635	720	0.12618	630	1.7056	770	0.0533	630	20.0273	720	0.09106	630	4.9205	770	0.02332	630	0.92781	720	0.00736	630	4.23565	692.5	0.31985	552.5	0.02927	692.5	0.73664	552.5	0.38784
		640	14.1441	740	0.00282			780	0.0125	640	50.4095	730	0.02014	640	1.72468	780	0.0138	640	21.9406	730	0.01494	640	4.91857	780	0.00755	640	1.03404	730	0.0008	640	4.03183	697.5	0.33961	557.5	0.04173	697.5	0.55879	557.5	0.48618
		650	13.2006	750	0.00274			790	0.0075	650	55.7782	740	0.00672	650	1.6218	790	0.0071	650	23.5191	740	0.00488	650	4.44757	790	0.00494	650	1.10583	740	0.00028	650	3.35905	702.5	0.43741	562.5	0.05389	702.5	0.4559	562.5	0.57205
		660	11.1869	760	0.00231			800	0.0052	660	62.3267	750	0.00523			800	0.0056	660	26.2606	750	0.00401			800	0.00398	660	1.25883	750	0.00041			707.5	0.73477	567.5	0.06938	707.5	0.53517	567.5	0.62377
		670	7.5043	770	0.00222			810	0.0047	670	65.8254	760	0.00487			810	0.0047	670	28.4757	760	0.00395			810	0.00343	670	1.48808	760	0.00023			712.5	1	572.5	0.08391	712.5	0.55986	572.5	0.65618
				780	0.00279			820	0.0043			770	0.00437			820	0.0043			770	0.00415			820	0.00362			770	0.0004			717.5	0.5496	577.5	0.09216	717.5	0.24614	577.5	0.63861
																																722.5	0.55738	582.5	0.12641	722.5	0.23294	582.5	0.7572
																																727.5	0.39706	587.5	0.13908	727.5	0.16959	587.5	0.72486
																																732.5	0.14707	592.5	0.14871	732.5	0.07084	592.5	0.73757
																																737.5	0.06675	597.5	0.17683	737.5	0.03516	597.5	0.77272
																																742.5	0.01506	602.5	0.20846	742.5	0.00941	602.5	0.85666
																																747.5	0.00594	607.5	0.25013	747.5	0.00333	607.5	0.89606
																																752.5	0.000591087	612.5	0.28471	752.5	0.00057512	612.5	0.8998
																																757.5	0.000379414	617.5	0.34936	757.5	0.000392864	617.5	0.94638
																																762.5	0.000339476	622.5	0.42802	762.5	0.000417164	622.5	0.97632
																																767.5	0.000324832	627.5	0.43752	767.5	0.000516393	627.5	0.87426
																																772.5	0.000332819	632.5	0.59269	772.5	0.00043944	632.5	0.98922
																																777.5	0.000235636	637.5	0.7078	777.5	0.000340212	637.5	1
																																		642.5	0.79484			642.5	0.92705
																																		647.5	0.73444			647.5
																																		652.5	0.80435			652.5
																																		657.5	0.92294			657.5
																																		662.5	0.96064			662.5
																																		667.5	0.94648			667.5
																																		672.5	1			672.5

## Sheet: fig S13
blue --> green						green --> orange																														orange --> far-red
wavelength	PS-CFP2 (Cyan) ex	PS-CFP2 (Cyan) em	PS-CFP2 (Green) ex	PS-CFP2 (Green) em		wavelength	mEos3.2 (Green) ex	mEos3.2 (Green) em	mEos3.2 (Red) ex	mEos3.2 (Red) em		wavelength	Dendra2 (Green) ex	Dendra2 (Green) em	Dendra2 (Red) ex	Dendra2 (Red) em		wavelength	mMaple (Green) ex	mMaple (Green) em	mMaple (Red) em	mMaple (Red) ex		wavelength	mKikGR (Green) ex	mKikGR (Green) em	mKikGR (Red) ex	mKikGR (Red) em		wavelength	Kaede (Green) ex	Kaede (Red) ex	Kaede (Green) em	Kaede (Red) em		wavelength	PSmOrange (Orange) ex	PSmOrange (Orange) em	PSmOrange (Far-red) em	PSmOrange (Far-red) ex
302	0.0713	--	0.0792	--		349	0.0004	--		--		300	0.05	--	0.4362	--		324	--	--	--	0.3558		351	0.2034	--	0.8089	--		301	0.0777	--	--	--		300	0.1227	--	--	--
303	0.0679	--	0.0748	--		350	0.0004	--	0.1859	--		301	0.0457	--	0.4399	--		325	--	--	--	0.3709		352	0.2095	--	0.8346	--		302	0.0731	--	--	--		301	0.1145	--	--	--
304	0.0645	--	0.0739	--		351	0.0004	--	0.1878	--		302	0.0421	--	0.4487	--		326	--	--	--	0.385		353	0.2173	--	0.8823	--		303	0.0676	--	--	--		302	0.1082	--	--	--
305	0.0618	--	0.0771	--		352	0.0004	--	0.1892	--		303	0.0369	--	0.4527	--		327	--	--	--	0.405		354	0.2246	--	0.9219	--		304	0.0613	--	--	--		303	0.1036	--	--	--
306	0.0592	--	0.0731	--		353	0.0004	--	0.1901	--		304	0.0354	--	0.4598	--		328	--	--	--	0.42		355	0.2329	--	0.9716	--		305	0.0567	--	--	--		304	0.1004	--	--	--
307	0.0602	--	0.0755	--		354	0.0004	--	0.1906	--		305	0.0309	--	0.4629	--		329	--	--	--	0.4314		356	0.2384	--	0.9738	--		306	0.0525	--	--	--		305	0.0984	--	--	--
308	0.0612	--	0.0719	--		355	0.0004	--	0.1906	--		306	0.0303	--	0.4688	--		330	--	--	--	0.4474		357	0.2423	--	0.9999	--		307	0.048	--	--	--		306	0.0974	--	--	--
309	0.0586	--	0.0749	--		356	0.0004	--	0.1901	--		307	0.029	--	0.4772	--		331	--	--	--	0.4638		358	0.2421	--	0.9946	--		308	0.0436	--	--	--		307	0.0971	--	--	--
310	0.0561	--	0.0698	--		357	0.0004	--	0.1891	--		308	0.0263	--	0.4774	--		332	--	--	--	0.4755		359	0.2374	--	0.988	--		309	0.041	--	--	--		308	0.0974	--	--	--
311	0.056	--	0.0717	--		358	0.0004	--	0.1879	--		309	0.0257	--	0.4761	--		333	--	--	--	0.4998		360	0.2258	--	0.9469	--		310	0.0384	--	--	--		309	0.0981	--	--	--
312	0.0559	--	0.0716	--		359	0.0004	--	0.1863	--		310	0.0252	--	0.4798	--		334	--	--	--	0.5194		361	0.2104	--	0.8767	--		311	0.0356	0.2498	--	--		310	0.099	--	--	--
313	0.0576	--	0.0659	--		360	0.0004	--	0.1841	--		311	0.0239	--	0.4824	--		335	--	--	--	0.5361		362	0.1933	--	0.7934	--		312	0.0334	0.2555	--	--		311	0.1003	--	--	--
314	0.0593	--	0.0722	--		361	0.0004	--	0.1812	--		312	0.0229	--	0.4885	--		336	--	--	--	0.5618		363	0.1737	--	0.6942	--		313	0.0318	0.2603	--	--		312	0.102	--	--	--
315	0.0594	--	0.0682	--		362	0.0004	--	0.1775	--		313	0.0225	--	0.4923	--		337	--	--	--	0.5915		364	0.1548	--	0.6037	--		314	0.0295	0.2665	--	--		313	0.1039	--	--	--
316	0.0597	--	0.0646	--		363	0.0004	--	0.1729	--		314	0.0216	--	0.4973	--		338	--	--	--	0.6096		365	0.1382	--	0.519	--		315	0.0278	0.273	--	--		314	0.1062	--	--	--
317	0.0643	--	0.0665	--		364	0.0004	--	0.1674	--		315	0.0216	--	0.5036	--		339	--	--	--	0.631		366	0.1227	--	0.4503	--		316	0.0271	0.2772	--	--		315	0.1086	--	--	--
318	0.0687	--	0.073	--		365	0.0004	--	0.161	--		316	0.0199	--	0.4897	--		340	--	--	--	0.6526		367	0.1087	--	0.3863	--		317	0.0264	0.2849	--	--		316	0.1112	--	--	--
319	0.0704	--	0.0674	--		366	0.0004	--	0.1536	--		317	0.0206	--	0.501	--		341	--	--	--	0.6789		368	0.0987	--	0.3407	--		318	0.0247	0.2924	--	--		317	0.1138	--	--	--
320	0.072	--	0.0681	--		367	0.0004	--	0.1452	--		318	0.019	--	0.5046	--		342	--	--	--	0.6856		369	0.0898	--	0.2979	--		319	0.0235	0.302	--	--		318	0.1164	--	--	--
321	0.0765	--	0.067	--		368	0.0004	--	0.136	--		319	0.019	--	0.4961	--		343	--	--	--	0.6914		370	0.0833	--	0.2671	--		320	0.023	0.3061	--	--		319	0.1189	--	--	--
322	0.081	--	0.07	--		369	0.0004	--	0.1261	--		320	0.018	--	0.4887	--		344	--	--	--	0.6942		371	0.078	--	0.2419	--		321	0.0215	0.3149	--	--		320	0.121	--	--	--
323	0.0805	--	0.0685	--		370	0.0003	--	0.116	--		321	0.0176	--	0.4713	--		345	--	--	--	0.6945		372	0.0737	--	0.2241	--		322	0.0203	0.3209	--	--		321	0.1226	--	--	--
324	0.0801	--	0.0694	--		371	0.0003	--	0.106	--		322	0.0162	--	0.4591	--		346	--	--	--	0.6947		373	0.0706	--	0.2068	--		323	0.0195	0.3305	--	--		322	0.1236	--	--	--
325	0.0832	--	0.0685	--		372	0.0004	--	0.0965	--		323	0.0155	--	0.4426	--		347	--	--	--	0.695		374	0.0687	--	0.1964	--		324	0.0185	0.3361	--	--		323	0.1241	--	--	--
326	0.0864	--	0.0591	--		373	0.0006	--	0.0876	--		324	0.0139	--	0.4318	--		348	--	--	--	0.6977		375	0.0674	--	0.19	--		325	0.0176	0.3427	--	--		324	0.1239	--	--	--
327	0.0871	--	0.0635	--		374	0.0008	--	0.0795	--		325	0.0128	--	0.4168	--		349	--	--	--	0.7014		376	0.0659	--	0.1815	--		326	0.017	0.351	--	--		325	0.123	--	--	--
328	0.0877	--	0.0559	--		375	0.001	--	0.0723	--		326	0.0127	--	0.3923	--		350	--	--	--	0.7164		377	0.0645	--	0.1817	--		327	0.0162	0.36	--	--		326	0.1214	--	--	--
329	0.0977	--	0.0618	--		376	0.0012	--	0.0659	--		327	0.0111	--	0.3717	--		351	--	--	--	0.7251		378	0.0638	--	0.1803	--		328	0.0152	0.3686	--	--		327	0.1192	--	--	--
330	0.1077	--	0.0724	--		377	0.0015	--	0.0605	--		328	0.0105	--	0.362	--		352	--	--	--	0.7641		379	0.0638	--	0.1737	--		329	0.0142	0.3744	--	--		328	0.1163	--	--	--
331	0.1101	--	0.0666	--		378	0.0017	--	0.0559	--		329	0.0094	--	0.3478	--		353	0.0122	--	--	0.781		380	0.0632	--	0.1766	--		330	0.0138	0.3902	--	--		329	0.1129	--	--	--
332	0.1125	--	0.0702	--		379	0.0019	--	0.0521	--		330	0.008	--	0.34	--		354	0.0123	--	--	0.8007		381	0.0625	--	0.1729	--		331	0.0137	0.3939	--	--		330	0.1089	--	--	--
333	0.1121	--	0.0662	--		380	0.002	--	0.0488	--		331	0.0077	--	0.3306	--		355	0.0124	--	--	0.8168		382	0.0611	--	0.1703	--		332	0.0135	0.4018	--	--		331	0.1046	--	--	--
334	0.1117	--	0.0638	--		381	0.002	--	0.0459	--		332	0.007	--	0.3238	--		356	0.0127	--	--	0.8056		383	0.0611	--	0.1665	--		333	0.0128	0.4051	--	--		332	0.1	--	--	--
335	0.1175	--	0.0707	--		382	0.002	--	0.0432	--		333	0.0064	--	0.3124	--		357	0.0134	--	--	0.7799		384	0.0595	--	0.1633	--		334	0.0126	0.409	--	--		333	0.0955	--	--	--
336	0.1233	--	0.0657	--		383	0.002	--	0.041	--		334	0.0069	--	0.3099	--		358	0.0141	--	--	0.7429		385	0.059	--	0.1563	--		335	0.0123	0.4124	--	--		334	0.091	--	--	--
337	0.1304	--	0.0742	--		384	0.0021	--	0.0391	--		335	0.0062	--	0.3036	--		359	0.0147	--	--	0.6784		386	0.0576	--	0.1506	--		336	0.012	0.4125	--	--		335	0.0868	--	--	--
338	0.1375	--	0.0697	--		385	0.0023	--	0.0373	--		336	0.006	--	0.3029	--		360	0.015	--	--	0.6264		387	0.0565	--	0.1453	--		337	0.012	0.4138	--	--		336	0.083	--	--	--
339	0.1465	--	0.0713	--		386	0.0026	--	0.0356	--		337	0.0057	--	0.2922	--		361	0.0154	--	--	0.5537		388	0.0551	--	0.141	--		338	0.0115	0.4108	--	--		337	0.0798	--	--	--
340	0.1555	--	0.0718	--		387	0.0029	--	0.034	--		338	0.0055	--	0.2906	--		362	0.0158	--	--	0.4765		389	0.0539	--	0.1332	--		339	0.012	0.411	--	--		338	0.0772	--	--	--
341	0.1631	--	0.0744	--		388	0.0032	--	0.0325	--		339	0.0059	--	0.2838	--		363	0.0161	--	--	0.4265		390	0.0528	--	0.1251	--		340	0.0126	0.4042	--	--		339	0.0751	--	--	--
342	0.1708	--	0.0769	--		389	0.0035	--	0.0313	--		340	0.0056	--	0.283	--		364	0.0165	--	--	0.3772		391	0.052	--	0.119	--		341	0.013	0.4058	--	--		340	0.0734	--	--	--
343	0.1821	--	0.076	--		390	0.0037	--	0.0301	--		341	0.0057	--	0.2693	--		365	0.0169	--	--	0.3228		392	0.051	--	0.1145	--		342	0.0128	0.4074	--	--		341	0.0718	--	--	--
344	0.1935	--	0.0782	--		391	0.004	--	0.0292	--		342	0.0053	--	0.2642	--		366	0.0174	--	--	0.2831		393	0.0498	--	0.1093	--		343	0.0129	0.4066	--	--		342	0.0701	--	--	--
345	0.1981	--	0.0698	--		392	0.004	--	0.0285	--		343	0.0056	--	0.2547	--		367	0.0179	--	--	0.2497		394	0.0492	--	0.1063	--		344	0.0125	0.4101	--	--		343	0.0684	--	--	--
346	0.2027	--	0.0723	--		393	0.0041	--	0.0282	--		344	0.0052	--	0.239	--		368	0.0182	--	--	0.2263		395	0.0492	--	0.1025	--		345	0.0131	0.4138	--	--		344	0.0668	--	--	--
347	0.2137	--	0.0708	--		394	0.0041	--	0.028	--		345	0.0053	--	0.2373	--		369	0.0183	--	--	0.2013		396	0.0491	--	0.0991	--		346	0.0133	0.4202	--	--		345	0.0654	--	--	--
348	0.2247	--	0.0794	--		395	0.0039	--	0.0278	--		346	0.0058	--	0.2261	--		370	0.0184	--	--	0.1835		397	0.0493	--	0.0968	--		347	0.0135	0.4181	--	--		346	0.0643	--	--	--
349	0.2373	--	0.0819	--		396	0.004	--	0.0276	--		347	0.0057	--	0.2189	--		371	0.0187	--	--	0.1714		398	0.0488	--	0.0952	--		348	0.0138	0.4204	--	--		347	0.0635	--	--	--
350	0.2499	--	0.088	--		397	0.0043	--	0.0275	--		348	0.0056	--	0.2141	--		372	0.0191	--	--	0.1634		399	0.0494	--	0.0949	--		349	0.0137	0.4184	--	--		348	0.0628	--	--	--
351	0.2616	--	0.086	--		398	0.0046	--	0.0274	--		349	0.0055	--	0.2049	--		373	0.0195	--	--	0.1561		400	0.0492	--	0.0926	--		350	0.0136	0.4128	--	--		349	0.0621	--	--	--
352	0.2734	--	0.0881	--		399	0.005	--	0.0271	--		350	0.0054	--	0.1989	--		374	0.0199	--	--	0.1508		401	0.0497	--	0.0913	--		351	0.0138	0.4058	--	--		350	0.0613	--	--	--
353	0.2909	--	0.0862	--		400	0.0053	--	0.0267	--		351	0.0061	--	0.1949	--		375	0.0202	--	--	0.1455		402	0.0504	--	0.0887	--		352	0.0141	0.398	--	--		351	0.0604	--	--	--
354	0.3085	--	0.0934	--		401	0.0056	--	0.0263	--		352	0.0058	--	0.1909	--		376	0.0205	--	--	0.1412		403	0.05	--	0.085	--		353	0.0147	0.3884	--	--		352	0.0595	--	--	--
355	0.33	--	0.0933	--		402	0.006	--	0.0259	--		353	0.0064	--	0.187	--		377	0.0208	--	--	0.1377		404	0.0498	--	0.0814	--		354	0.0154	0.3788	--	--		353	0.0588	--	--	--
356	0.3515	--	0.0921	--		403	0.0066	--	0.0255	--		354	0.0062	--	0.1839	--		378	0.0212	--	--	0.1342		405	0.0496	--	0.0775	--		355	0.0156	0.3723	--	--		354	0.0583	--	--	--
357	0.3563	--	0.0937	--		404	0.0071	--	0.0253	--		355	0.0067	--	0.1742	--		379	0.0215	--	--	0.1306		406	0.0496	--	0.0746	--		356	0.0157	0.369	--	--		355	0.0582	--	--	--
358	0.3611	--	0.0926	--		405	0.0075	--	0.0251	--		356	0.007	--	0.1646	--		380	0.0218	--	--	0.1268		407	0.0493	--	0.0706	--		357	0.0163	0.3634	--	--		356	0.0582	--	--	--
359	0.3872	--	0.096	--		406	0.0078	--	0.0251	--		357	0.0068	--	0.1557	--		381	0.0221	--	--	0.1231		408	0.049	--	0.064	--		358	0.0167	0.3593	--	--		357	0.0584	--	--	--
360	0.4132	--	0.0926	--		407	0.0083	--	0.025	--		358	0.0067	--	0.1438	--		382	0.0224	--	--	0.1189		409	0.0487	--	0.0614	--		359	0.0173	0.3636	--	--		358	0.0585	--	--	--
361	0.412	--	0.0925	--		408	0.0089	--	0.025	--		359	0.0066	--	0.1362	--		383	0.0226	--	--	0.1133		410	0.0486	--	0.0561	--		360	0.0177	0.3643	--	--		359	0.0585	--	--	--
362	0.4109	--	0.0969	--		409	0.0091	--	0.025	--		360	0.0073	--	0.127	--		384	0.0227	--	--	0.1077		411	0.049	--	0.0523	--		361	0.0181	0.3598	--	--		360	0.0585	--	--	--
363	0.4317	--	0.0932	--		410	0.0098	--	0.0251	--		361	0.0073	--	0.1146	--		385	0.0229	--	--	0.1023		412	0.0492	--	0.0477	--		362	0.0187	0.3541	--	--		361	0.0585	--	--	--
364	0.4525	--	0.092	--		411	0.0107	--	0.0252	--		362	0.0074	--	0.109	--		386	0.0234	--	--	0.0972		413	0.0492	--	0.045	--		363	0.019	0.353	--	--		362	0.0585	--	--	--
365	0.4788	--	0.0969	--		412	0.0116	--	0.0253	--		363	0.0074	--	0.102	--		387	0.0241	--	--	0.092		414	0.0494	--	0.0411	--		364	0.0196	0.3403	--	--		363	0.0584	--	--	--
366	0.5052	--	0.1046	--		413	0.0125	--	0.0251	--		364	0.0077	--	0.0983	--		388	0.0248	--	--	0.088		415	0.0503	--	0.0394	--		365	0.0209	0.3262	--	--		364	0.0584	--	--	--
367	0.518	--	0.1065	--		414	0.0133	--	0.0246	--		365	0.0079	--	0.0923	--		389	0.0252	--	--	0.0845		416	0.0511	--	0.0362	--		366	0.0213	0.3067	--	--		365	0.0584	--	--	--
368	0.5309	--	0.1092	--		415	0.0142	--	0.0241	--		366	0.0085	--	0.0893	--		390	0.0256	--	--	0.0809		417	0.0518	--	0.0354	--		367	0.0215	0.2849	--	--		366	0.0585	--	--	--
369	0.5593	--	0.1059	--		416	0.0151	--	0.0236	--		367	0.0087	--	0.0885	--		391	0.0259	--	--	0.0776		418	0.0528	--	0.0331	--		368	0.0218	0.2549	--	--		367	0.0585	--	--	--
370	0.5877	--	0.1185	--		417	0.0162	--	0.0233	--		368	0.0088	--	0.0885	--		392	0.0259	--	--	0.0748		419	0.0536	--	0.0335	--		369	0.0222	0.2296	--	--		368	0.0586	--	--	--
371	0.6015	--	0.1166	--		418	0.0171	--	0.0231	--		369	0.0091	--	0.0862	--		393	0.0258	--	--	0.072		420	0.055	--	0.0319	--		370	0.0226	0.2078	--	--		369	0.0586	--	--	--
372	0.6153	--	0.1155	--		419	0.0181	--	0.023	--		370	0.0107	--	0.0862	--		394	0.0257	--	--	0.0692		421	0.0565	--	0.0317	--		371	0.0233	0.1849	--	--		370	0.0585	--	--	--
373	0.6424	--	0.1245	--		420	0.019	--	0.0231	--		371	0.0104	--	0.087	--		395	0.0263	--	--	0.0675		422	0.0579	--	0.0304	--		372	0.0242	0.1664	--	--		371	0.0582	--	--	--
374	0.6696	--	0.1273	--		421	0.02	--	0.0232	--		372	0.0111	--	0.0859	--		396	0.0271	--	--	0.0661		423	0.06	--	0.0307	--		373	0.0244	0.1507	--	--		372	0.0582	--	--	--
375	0.6955	--	0.1265	--		422	0.021	--	0.0235	--		373	0.0116	--	0.0877	--		397	0.0278	--	--	0.0647		424	0.0617	--	0.0306	--		374	0.0244	0.14	--	--		373	0.0588	--	--	--
376	0.7214	--	0.1261	--		423	0.0218	--	0.024	--		374	0.0117	--	0.0874	--		398	0.029	--	--	0.0632		425	0.0638	--	0.0305	--		375	0.0247	0.127	--	--		374	0.0594	--	--	--
377	0.7203	--	0.1288	--		424	0.0231	--	0.0247	--		375	0.0124	--	0.0885	--		399	0.0303	--	--	0.0613		426	0.0659	--	0.0297	--		376	0.0254	0.116	--	--		375	0.0601	--	--	--
378	0.7192	--	0.1338	--		425	0.0244	--	0.0256	--		376	0.0122	--	0.0894	--		400	0.0315	--	--	0.0592		427	0.0682	--	0.0297	--		377	0.025	0.1071	--	--		376	0.0609	--	--	--
379	0.743	--	0.1279	--		426	0.0261	--	0.0265	--		377	0.0124	--	0.0909	--		401	0.0325	--	--	0.0571		428	0.0703	--	0.0285	--		378	0.0245	0.1006	--	--		377	0.0619	--	--	--
380	0.7669	--	0.1294	--		427	0.0278	--	0.0273	--		378	0.0123	--	0.0913	--		402	0.0334	--	--	0.055		429	0.0729	--	0.0292	--		379	0.0252	0.0953	--	--		378	0.0628	--	--	--
381	0.7907	--	0.1348	--		428	0.0299	--	0.0281	--		379	0.0121	--	0.093	--		403	0.0344	--	--	0.0523		430	0.0754	--	0.0295	--		380	0.0256	0.0914	--	--		379	0.0638	--	--	--
382	0.8142	--	0.1413	--		429	0.0321	--	0.0289	--		380	0.0134	--	0.0944	--		404	0.0354	--	--	0.0494		431	0.0784	--	0.0291	--		381	0.0254	0.0877	--	--		380	0.0648	--	--	--
383	0.8272	--	0.1425	--		430	0.0345	--	0.0299	--		381	0.0134	--	0.0972	--		405	0.0365	--	--	0.0466		432	0.0812	--	0.0294	--		382	0.0254	0.0841	--	--		381	0.0657	--	--	--
384	0.8408	--	0.142	--		431	0.037	--	0.031	--		382	0.0138	--	0.1006	--		406	0.0376	--	--	0.0439		433	0.0847	--	0.0295	--		383	0.0254	0.08	--	--		382	0.0665	--	--	--
385	0.8622	--	0.1456	--		432	0.0396	--	0.032	--		383	0.0143	--	0.1043	--		407	0.0393	--	--	0.0415		434	0.0882	--	0.0298	--		384	0.0252	0.0769	--	--		383	0.0673	--	--	--
386	0.8837	--	0.1492	--		433	0.0425	--	0.0329	--		384	0.0147	--	0.1089	--		408	0.041	--	--	0.0391		435	0.0921	--	0.0295	--		385	0.0256	0.0738	--	--		384	0.0679	--	--	--
387	0.8882	--	0.1515	--		434	0.0455	--	0.0337	--		385	0.0151	--	0.1106	--		409	0.0427	--	--	0.0367		436	0.0959	--	0.0308	--		386	0.0252	0.0698	--	--		385	0.0685	--	--	--
388	0.8917	--	0.1467	--		435	0.0484	--	0.0345	--		386	0.0156	--	0.1136	--		410	0.0444	--	--	0.0348		437	0.0998	--	0.0319	--		387	0.0252	0.0687	--	--		386	0.0686	--	--	--
389	0.9184	--	0.1563	--		436	0.0515	--	0.0354	--		387	0.016	--	0.1178	--		411	0.0462	--	--	0.0332		438	0.104	--	0.0326	--		388	0.0254	0.066	--	--		387	0.0681	--	--	--
390	0.9459	--	0.1564	--		437	0.0546	--	0.0363	--		388	0.0163	--	0.1244	--		412	0.0481	--	--	0.0316		439	0.1092	--	0.0336	--		389	0.0253	0.0638	--	--		388	0.0678	--	--	--
391	0.9377	--	0.1544	--		438	0.058	--	0.0371	--		389	0.0166	--	0.126	--		413	0.0503	--	--	0.0301		440	0.1141	--	0.0346	--		390	0.0252	0.0613	--	--		389	0.0683	--	--	--
392	0.9294	--	0.1502	--		439	0.0617	--	0.0379	--		390	0.017	--	0.1322	--		414	0.0524	--	--	0.0293		441	0.12	--	0.0357	--		391	0.0247	0.0595	--	--		390	0.0693	--	--	--
393	0.9425	--	0.1533	--		440	0.066	--	0.0387	--		391	0.0172	--	0.1347	--		415	0.0555	--	--	0.0293		442	0.1254	--	0.0366	--		392	0.0246	0.0576	--	--		391	0.0682	--	--	--
394	0.9557	--	0.1476	--		441	0.0702	--	0.0396	--		392	0.0181	--	0.1357	--		416	0.059	--	--	0.0293		443	0.1311	--	0.0384	--		393	0.0245	0.055	--	--		392	0.0676	--	--	--
395	0.9565	--	0.1519	--		442	0.0747	--	0.0405	--		393	0.0187	--	0.14	--		417	0.0624	--	--	0.0292		444	0.138	--	0.0403	--		394	0.0242	0.0532	--	--		393	0.0669	--	--	--
396	0.9574	--	0.1527	--		443	0.0793	--	0.0413	--		394	0.019	--	0.1439	--		418	0.0654	--	--	0.0292		445	0.1442	--	0.0416	--		395	0.0243	0.0529	--	--		394	0.0662	--	--	--
397	0.9758	--	0.154	--		444	0.0843	--	0.0423	--		395	0.0191	--	0.1455	--		419	0.0684	--	--	0.0292		446	0.1508	--	0.0436	--		396	0.0238	0.0524	--	--		395	0.0653	--	--	--
398	0.9942	--	0.1566	--		445	0.0895	--	0.0434	--		396	0.0203	--	0.1491	--		420	0.072	--	--	0.0292		447	0.1579	--	0.0456	--		397	0.0236	0.0516	--	--		396	0.0644	--	--	--
399	0.9971	--	0.1547	--		446	0.095	--	0.0446	--		397	0.0211	--	0.153	--		421	0.0765	--	--	0.0292		448	0.1657	--	0.0466	--		398	0.0233	0.0505	--	--		397	0.0635	--	--	--
400	1	--	0.1621	--		447	0.1011	--	0.0459	--		398	0.0213	--	0.1576	--		422	0.0811	--	--	0.0293		449	0.1723	--	0.0479	--		399	0.0232	0.0494	--	--		398	0.0626	--	--	--
401	0.9967	--	0.1647	--		448	0.1072	--	0.0472	--		399	0.0231	--	0.1617	--		423	0.0862	--	--	0.0295		450	0.1798	--	0.0492	--		400	0.0228	0.049	--	--		399	0.0617	--	--	--
402	0.9934	--	0.167	--		449	0.1136	--	0.0486	--		400	0.0242	--	0.1685	--		424	0.0914	--	--	0.0298		451	0.1862	--	0.052	--		401	0.0227	0.05	--	--		400	0.0608	--	--	--
403	0.9915	--	0.1632	--		450	0.1206	0.0009	0.0502	--		401	0.0247	--	0.1742	--		425	0.0968	--	--	0.0301		452	0.1934	--	0.0532	--		402	0.022	0.0502	--	--		401	0.06	--	--	--
404	0.9896	--	0.1626	--		451	0.1278	0.0005	0.052	--		402	0.0257	--	0.1763	--		426	0.1022	--	--	0.0304		453	0.2018	--	0.0567	--		403	0.0216	0.0494	--	--		402	0.0593	--	--	--
405	0.9654	--	0.162	--		452	0.1354	0.0002	0.0538	--		403	0.0267	--	0.1839	--		427	0.1084	--	--	0.0308		454	0.211	--	0.0586	--		404	0.0213	0.0501	--	--		403	0.0587	--	--	--
406	0.9412	--	0.1623	--		453	0.1432	0	0.0556	--		404	0.027	--	0.1861	--		428	0.1158	--	--	0.0313		455	0.221	--	0.0617	--		405	0.0215	0.0508	--	--		404	0.0575	--	--	--
407	0.9366	--	0.1583	--		454	0.1513	0	0.0574	--		405	0.0287	--	0.1897	--		429	0.122	--	--	0.0318		456	0.2313	--	0.064	--		406	0.0217	0.0506	--	--		405	0.058	--	--	--
408	0.9321	--	0.1618	--		455	0.1594	0	0.0594	--		406	0.0294	--	0.1942	--		430	0.127	--	--	0.0323		457	0.2401	--	0.0668	--		407	0.0212	0.0506	--	--		406	0.0587	--	--	--
409	0.9221	--	0.1623	--		456	0.1676	0	0.0615	--		407	0.0306	--	0.2012	--		431	0.1327	--	--	0.0328		458	0.2499	--	0.068	--		408	0.0206	0.0501	--	--		407	0.0585	--	--	--
410	0.912	0.0078	0.1647	--		457	0.1768	0	0.0637	--		408	0.0324	--	0.208	--		432	0.1408	--	--	0.0334		459	0.2601	--	0.0711	--		409	0.0205	0.0498	--	--		408	0.0585	--	--	--
411	0.8891	0.0081	0.1656	--		458	0.1864	0	0.0659	--		409	0.0329	--	0.2131	--		433	0.1488	--	--	0.034		460	0.2712	--	0.0742	--		410	0.0206	0.0502	--	--		409	0.0586	--	--	--
412	0.8666	0.0087	0.1631	--		459	0.196	0	0.0682	--		410	0.0359	--	0.2234	--		434	0.1567	--	--	0.0346		461	0.2822	--	0.0769	--		411	0.0205	0.051	--	--		410	0.0587	--	--	--
413	0.8548	0.0106	0.1643	--		460	0.2063	0	0.0704	--		411	0.0361	--	0.2282	--		435	0.1646	--	--	0.0351		462	0.2935	--	0.079	--		412	0.0208	0.0511	--	--		411	0.0586	--	--	--
414	0.8431	0.0125	0.1731	--		461	0.2174	0.0003	0.0727	--		412	0.0381	--	0.2344	--		436	0.1723	--	--	0.0355		463	0.3064	--	0.0828	--		413	0.0201	0.0517	--	--		412	0.0583	--	--	--
415	0.8317	0.0145	0.1731	--		462	0.2293	0.0004	0.075	--		413	0.0405	--	0.2414	--		437	0.1799	--	--	0.036		464	0.3203	--	0.0846	--		414	0.0198	0.0518	--	--		413	0.0577	--	--	--
416	0.8203	0.0167	0.1766	--		463	0.2425	0.0004	0.0773	--		414	0.0426	--	0.2489	--		438	0.1874	--	--	0.0364		465	0.3341	--	0.0894	--		415	0.0198	0.0521	--	--		414	0.0569	--	--	--
417	0.8016	0.0202	0.1787	--		464	0.2565	0.0006	0.0799	--		415	0.0448	--	0.2563	--		439	0.1956	--	--	0.0369		466	0.3474	0.0012	0.0924	--		416	0.0194	0.0528	--	--		415	0.056	--	--	--
418	0.7824	0.0239	0.1801	--		465	0.2714	0.0005	0.0827	--		416	0.0486	--	0.263	--		440	0.2042	--	--	0.0382		467	0.3608	0.0012	0.0954	--		417	0.0202	0.0544	--	--		416	0.0551	--	--	--
419	0.7619	0.0282	0.1838	--		466	0.2873	0.0004	0.0856	--		417	0.0507	--	0.2716	--		441	0.2162	--	--	0.0395		468	0.3724	0.0012	0.0971	--		418	0.0201	0.055	--	--		417	0.0543	--	--	--
420	0.7414	0.0334	0.1811	--		467	0.3039	0.0004	0.0885	--		418	0.0533	--	0.2775	--		442	0.2263	--	--	0.0408		469	0.3841	0.0012	0.0998	--		419	0.0203	0.0555	--	--		418	0.0536	--	--	--
421	0.7154	0.0432	0.1778	--		468	0.3205	0.0004	0.0915	--		419	0.0567	--	0.2796	--		443	0.2342	--	--	0.0421		470	0.3962	0.0012	0.1036	--		420	0.0201	0.056	--	--		419	0.0528	--	--	--
422	0.6891	0.0532	0.1755	--		469	0.3376	0.0004	0.0944	--		420	0.0603	--	0.2838	--		444	0.2444	--	--	0.0434		471	0.4082	0.0013	0.1065	--		421	0.0199	0.0566	--	--		420	0.052	--	--	--
423	0.6582	0.0642	0.1823	--		470	0.3545	0.0004	0.0972	--		421	0.0632	--	0.2846	--		445	0.2563	--	--	0.0448		472	0.4199	0.0014	0.1079	--		422	0.0203	0.058	--	--		421	0.0509	--	--	--
424	0.6272	0.0753	0.1756	--		471	0.3716	0.0004	0.0998	--		422	0.0655	--	0.288	--		446	0.2705	--	--	0.0461		473	0.431	0.0014	0.1109	--		423	0.0209	0.0594	--	--		422	0.0499	--	--	--
425	0.5942	0.0871	0.1772	--		472	0.3878	0.0004	0.1024	--		423	0.0686	--	0.2881	--		447	0.2845	--	--	0.0475		474	0.4391	0.0015	0.1142	--		424	0.0213	0.0608	--	--		423	0.0491	--	--	--
426	0.5613	0.1007	0.1763	--		473	0.403	0.0004	0.1051	--		424	0.0721	--	0.2906	--		448	0.2985	--	--	0.0494		475	0.4468	0.0017	0.1159	--		425	0.0217	0.0624	--	--		424	0.0487	--	--	--
427	0.534	0.1239	0.1753	--		474	0.4171	0.0004	0.108	--		425	0.0753	--	0.2908	--		449	0.312	--	--	0.0512		476	0.4539	0.0019	0.118	--		426	0.0221	0.0637	--	--		425	0.049	--	--	--
428	0.5069	0.1476	0.1786	--		475	0.43	0.0002	0.1112	--		426	0.08	--	0.2901	--		450	0.3264	--	--	0.0531		477	0.4596	0.0022	0.1186	--		427	0.0231	0.066	--	--		426	0.0497	--	--	--
429	0.4715	0.1742	0.1891	--		476	0.4418	0.0002	0.1147	--		427	0.0845	--	0.2962	--		451	0.3456	--	--	0.055		478	0.464	0.0025	0.1248	--		428	0.0244	0.0664	--	--		427	0.0507	--	--	--
430	0.4358	0.2021	0.1955	--		477	0.4522	0.0003	0.1184	--		428	0.0874	--	0.299	--		452	0.3583	--	--	0.0568		479	0.4715	0.0027	0.1256	--		429	0.0249	0.0685	--	--		428	0.0517	--	--	--
431	0.4017	0.2362	0.1922	--		478	0.4611	0.0004	0.1226	--		429	0.0932	--	0.3021	--		453	0.3802	--	--	0.0586		480	0.4743	0.0033	0.129	--		430	0.0264	0.0708	--	--		429	0.0526	--	--	--
432	0.3676	0.2711	0.2003	--		479	0.4698	0.0007	0.1273	--		430	0.0994	--	0.3094	--		454	0.3976	--	--	0.0605		481	0.4804	0.0038	0.1321	--		431	0.028	0.0726	--	--		430	0.0533	--	--	--
433	0.3331	0.3094	0.2082	--		480	0.4781	0.0011	0.1325	--		431	0.1076	--	0.3201	--		455	0.4204	--	--	0.0623		482	0.4855	0.0044	0.1356	--		432	0.0294	0.0743	--	--		431	0.054	--	--	--
434	0.2986	0.3482	0.2127	--		481	0.4858	0.0018	0.1379	--		432	0.1144	--	0.3275	--		456	0.4382	--	--	0.064		483	0.492	0.0052	0.14	--		433	0.0307	0.0757	--	--		432	0.0548	--	--	--
435	0.2656	0.3883	0.2139	--		482	0.4931	0.0026	0.1433	--		433	0.1211	--	0.3363	--		457	0.4519	--	--	0.0658		484	0.5009	0.0061	0.1449	--		434	0.0326	0.0787	--	--		433	0.0558	--	--	--
436	0.2325	0.4294	0.222	--		483	0.501	0.0034	0.1485	--		434	0.1248	--	0.3404	--		458	0.4711	--	--	0.0676		485	0.5117	0.0074	0.1507	--		435	0.0346	0.0813	--	--		434	0.057	--	--	--
437	0.2091	0.4785	0.2307	--		484	0.5093	0.0044	0.1537	--		435	0.1312	--	0.352	--		459	0.4913	--	--	0.0695		486	0.5239	0.009	0.157	--		436	0.0374	0.084	--	--		435	0.0583	--	--	--
438	0.1864	0.5269	0.2493	--		485	0.5191	0.0056	0.1589	--		436	0.1398	--	0.3594	--		460	0.5099	--	--	0.0716		487	0.5388	0.011	0.1645	--		437	0.0403	0.0864	--	--		436	0.0595	--	--	--
439	0.16	0.5698	0.2418	--		486	0.5301	0.007	0.1642	--		437	0.1468	--	0.3663	--		461	0.525	--	--	0.0738		488	0.5575	0.0131	0.1728	--		438	0.0427	0.0891	--	--		437	0.0605	--	--	--
440	0.1334	0.6116	0.2614	--		487	0.5427	0.009	0.1696	--		438	0.1559	--	0.3831	--		462	0.539	--	--	0.0759		489	0.579	0.0163	0.1826	--		439	0.0448	0.0918	--	--		438	0.0612	--	--	--
441	0.1152	0.6474	0.2594	--		488	0.5564	0.0111	0.1751	--		439	0.163	--	0.3877	--		463	0.5529	--	--	0.0776		490	0.6006	0.0201	0.1916	--		440	0.0472	0.0953	--	--		439	0.0619	--	--	--
442	0.097	0.682	0.2643	--		489	0.5725	0.0138	0.1807	--		440	0.1719	--	0.3965	--		464	0.5611	--	--	0.0787		491	0.6249	0.0248	0.2018	--		441	0.0502	0.0977	--	--		440	0.0627	--	--	--
443	0.0822	0.7114	0.278	--		490	0.59	0.0175	0.1865	--		441	0.1803	--	0.3993	--		465	0.5681	--	--	0.0797		492	0.6483	0.0304	0.2088	--		442	0.0549	0.102	--	--		441	0.0637	--	--	--
444	0.0678	0.7413	0.2867	--		491	0.6096	0.0222	0.1925	--		442	0.1886	--	0.4007	--		466	0.5749	--	--	0.0807		493	0.6745	0.0378	0.2229	--		443	0.0592	0.1051	--	--		442	0.0649	--	--	--
445	0.0589	0.7733	0.3073	--		492	0.6314	0.0279	0.1987	--		443	0.1973	--	0.4055	--		467	0.5817	--	--	0.0824		494	0.7035	0.0468	0.2298	--		444	0.0642	0.1077	--	--		443	0.0665	--	--	--
446	0.0499	0.804	0.3202	--		493	0.656	0.0351	0.2052	--		444	0.2068	--	0.4051	--		468	0.593	--	--	0.0845		495	0.7334	0.0577	0.2441	--		445	0.0683	0.1124	--	--		444	0.0682	--	--	--
447	0.0415	0.8233	0.3323	--		494	0.6832	0.0439	0.2118	--		445	0.221	--	0.409	--		469	0.6026	--	--	0.0866		496	0.768	0.0711	0.2531	--		446	0.0726	0.1166	--	--		445	0.0701	--	--	--
448	0.0332	0.8418	0.3306	--		495	0.7123	0.0564	0.2184	--		446	0.2348	--	0.4085	--		470	0.6064	--	--	0.0888		497	0.8026	0.0877	0.2676	--		447	0.0766	0.1215	--	--		446	0.0722	--	--	--
449	0.029	0.8556	0.3451	--		496	0.7434	0.0714	0.2251	--		447	0.2445	--	0.4036	--		471	0.6176	0.0038	--	0.0915		498	0.84	0.1082	0.2755	--		448	0.0816	0.1257	--	--		447	0.0744	--	--	--
450	0.025	0.8702	0.3584	--		497	0.7761	0.0904	0.2319	--		448	0.2594	--	0.403	--		472	0.6302	0.0044	--	0.0944		499	0.8742	0.1328	0.2891	--		449	0.0864	0.1294	--	--		448	0.0768	--	--	--
451	0.0217	0.8887	0.3659	--		498	0.8099	0.113	0.2389	--		449	0.2675	--	0.3968	--		473	0.6412	0.005	--	0.0973		500	0.9069	0.1614	0.2984	--		450	0.0906	0.1331	--	--		449	0.0796	--	--	--
452	0.0183	0.9056	0.3952	--		499	0.8444	0.1395	0.2464	--		450	0.2829	--	0.3916	--		474	0.6539	0.0055	--	0.1008		501	0.9383	0.1955	0.3066	--		451	0.0941	0.1355	--	--		450	0.0827	--	--	--
453	0.0148	0.9158	0.399	--		500	0.8779	0.1707	0.2541	0.0003		451	0.2955	--	0.389	--		475	0.6673	0.0065	--	0.1052		502	0.9645	0.2357	0.312	--		452	0.0986	0.1386	--	--		451	0.086	--	--	--
454	0.0115	0.9238	0.4234	--		501	0.9099	0.2073	0.262	0.0003		452	0.3121	--	0.3856	--		476	0.6847	0.009	--	0.1096		503	0.9822	0.2829	0.3174	--		453	0.1019	0.1415	--	--		452	0.0897	--	--	--
455	0.0098	0.9239	0.4427	--		502	0.9394	0.2493	0.2701	0.0003		453	0.3317	--	0.3823	--		477	0.7094	0.0117	--	0.1144		504	0.9953	0.3348	0.3222	--		454	0.1064	0.1452	--	--		453	0.0936	--	--	--
456	0.0081	0.9249	0.4732	--		503	0.9647	0.2982	0.2784	0.0003		454	0.3479	--	0.384	--		478	0.7312	0.016	--	0.1201		505	1	0.3945	0.3238	--		455	0.1111	0.1492	--	--		454	0.0977	--	--	--
457	0.0079	0.9337	0.5024	--		504	0.9839	0.3522	0.2866	0.0003		455	0.3713	--	0.3851	--		479	0.7489	0.0205	--	0.1258		506	0.9906	0.4563	0.3222	--		456	0.1173	0.1534	--	--		455	0.1019	--	--	--
458	0.0078	0.9425	0.5272	--		505	0.9959	0.4119	0.2944	0.0003		456	0.3962	--	0.3891	--		480	0.7704	0.0276	--	0.1311		507	0.9761	0.5256	0.3229	--		457	0.1249	0.1575	--	--		456	0.1063	--	--	--
459	0.0065	0.9511	0.5291	--		506	1	0.4787	0.3014	0.0003		457	0.4107	--	0.3921	--		481	0.7951	0.0362	--	0.1361		508	0.949	0.5962	0.3216	--		458	0.1307	0.1644	--	--		457	0.1107	--	--	--
460	0.0052	0.9593	0.54	--		507	0.9946	0.5495	0.3074	0.0003		458	0.4398	--	0.3948	--		482	0.8156	0.0458	--	0.1411		509	0.9153	0.6679	0.318	--		459	0.1367	0.1683	--	--		458	0.1153	--	--	--
461		0.9651	0.5468	--		508	0.9804	0.6226	0.3126	0.0003		459	0.4546	--	0.3985	--		483	0.8397	0.0562	--	0.1478		510	0.8714	0.7377	0.3151	--		460	0.1454	0.1738	--	--		459	0.1199	--	--	--
462		0.9712	0.5285	--		509	0.9555	0.6964	0.3173	0.0003		460	0.4691	--	0.4018	--		484	0.8686	0.0724	--	0.1547		511	0.8195	0.8058	0.3107	--		461	0.1533	0.1799	--	--		460	0.1246	--	--	--
463		0.9782	0.555	--		510	0.9217	0.7673	0.3218	0.0003		461	0.4738	--	0.399	--		485	0.9018	0.0879	--	0.1628		512	0.7624	0.8644	0.312	--		462	0.1612	0.1849	--	--		461	0.1294	--	--	--
464		0.9848	0.5803	--		511	0.8776	0.8338	0.3262	0.0003		462	0.4843	--	0.4008	--		486	0.9343	0.1094	--	0.1717		513	0.7021	0.9163	0.3061	--		463	0.1707	0.1888	--	--		462	0.1343	--	--	--
465		0.9889	0.6025	--		512	0.825	0.8913	0.3308	0.0003		463	0.492	--	0.4076	--		487	0.951	0.1372	--	0.1793		514	0.6403	0.9557	0.3027	--		464	0.18	0.1962	--	--		463	0.1394	--	--	--
466		0.9927	0.6215	--		513	0.7647	0.938	0.3357	0.0003		464	0.5091	--	0.416	--		488	0.971	0.1687	--	0.1863		515	0.5762	0.9831	0.3017	--		465	0.19	0.2024	--	--		464	0.1446	--	--	--
467		0.9948	0.6348	--		514	0.6982	0.9726	0.3416	0.0003		465	0.522	--	0.4286	--		489	0.9841	0.1985	--	0.1932		516	0.5145	0.9983	0.3018	--		466	0.2001	0.2076	--	--		465	0.1497	--	--	--
468		0.9968	0.6521	--		515	0.6297	0.9932	0.3488	0.0003		466	0.5373	--	0.443	--		490	1	0.2415	--	0.2001		517	0.4545	1	0.3021	--		467	0.2108	0.2128	--	--		466	0.1547	--	--	--
469		0.999	0.6452	--		516	0.5599	1	0.3576	0.0003		467	0.5474	--	0.4467	--		491	0.996	0.2889	--	0.2066		518	0.4024	0.9905	0.3047	--		468	0.2203	0.218	--	--		467	0.1597	--	--	--
470		1	0.6779	--		517	0.4909	0.9933	0.3679	0.0003		468	0.5575	--	0.457	--		492	0.9887	0.3404	--	0.2103		519	0.3531	0.9686	0.3106	--		469	0.2301	0.2214	--	--		468	0.1648	--	--	--
471		0.9948	0.6875	--		518	0.4244	0.9739	0.3796	0.0003		469	0.5587	--	0.4599	--		493	0.9917	0.3985	--	0.214		520	0.3099	0.9384	0.3178	--		470	0.2414	0.2276	--	--		469	0.1699	--	--	--
472		0.9911	0.7071	--		519	0.3613	0.9452	0.3924	0.0003		470	0.5714	--	0.4677	--		494	0.9644	0.4682	--	0.2177		521	0.2735	0.8994	0.3275	--		471	0.2523	0.2321	--	--		470	0.1752	--	--	--
473		0.9938	0.7266	--		520	0.3036	0.9105	0.4062	0.0003		471	0.5859	--	0.4729	--		495	0.9277	0.5541	--	0.2207		522	0.2409	0.8573	0.3364	--		472	0.2653	0.2383	--	--		471	0.1808	--	--	--
474		0.9939	0.7292	--		521	0.2512	0.8698	0.4208	0.0002		472	0.5969	--	0.4795	--		496	0.9025	0.6008	--	0.2235		523	0.2145	0.8115	0.3529	--		473	0.278	0.2468	--	--		472	0.1867	--	--	--
475		0.9851	0.751	--		522	0.206	0.8256	0.4361	0.0002		473	0.6111	--	0.4803	--		497	0.8627	0.6685	--	0.2263		524	0.1938	0.7655	0.3643	--		474	0.2908	0.2532	--	--		473	0.1927	--	--	--
476		0.9758	0.7634	--		523	0.1667	0.7806	0.4519	0.0002		474	0.6185	--	0.4754	--		498	0.814	0.7416	--	0.2286		525	0.1783	0.7175	0.3833	--		475	0.3015	0.2606	--	--		474	0.1989	--	--	--
477		0.963	0.7746	0.0428		524	0.1343	0.7368	0.4678	0.0004		475	0.6415	--	0.4776	--		499	0.7506	0.8081	--	0.2305		526	0.1651	0.6726	0.4023	--		476	0.3128	0.2669	--	--		475	0.2053	--	--	--
478		0.9506	0.8083	0.047		525	0.1066	0.6956	0.4833	0.0006		476	0.6637	--	0.4715	--		500	0.6867	0.8606	--	0.2323		527	0.1556	0.6302	0.4234	--		477	0.3249	0.2735	--	--		476	0.2118	--	--	--
479		0.9407	0.8463	0.0512		526	0.0841	0.6572	0.4981	0.0008		477	0.6881	--	0.4708	--		501	0.6319	0.9208	--	0.2342		528	0.1491	0.5895	0.4427	--		478	0.3359	0.2837	--	--		477	0.2186	--	--	--
480		0.9297	0.9012	0.0561		527	0.0655	0.6226	0.5121	0.001		478	0.7092	--	0.4544	--		502	0.5635	0.964	--	0.2393		529	0.1449	0.552	0.4634	--		479	0.3452	0.291	--	--		478	0.2256	--	--	--
481		0.9123	0.9383	0.0632		528	0.0509	0.5912	0.5253	0.0013		479	0.7313	--	0.4493	--		503	0.4953	0.9855	--	0.2443		530	0.1419	0.5184	0.4857	--		480	0.3516	0.2975	--	--		479	0.2328	--	--	--
482		0.8944	0.9798	0.0716		529	0.0404	0.5624	0.5378	0.0016		480	0.7757	0.0346	0.4471	--		504	0.4361	0.9967	--	0.2494		531	0.1404	0.4872	0.5067	--		481	0.3568	0.3051	--	--		480	0.2404	--	--	--
483		0.8746	0.9791	0.0824		530	0.0292	0.5367	0.5491	0.0018		481	0.8166	0.0427	0.4436	--		505	0.3768	1	--	0.2549		532	0.1397	0.4609	0.5268	--		482	0.3586	0.3097	--	--		481	0.2484	--	--	--
484		0.8565	0.9678	0.0924		531	0.0207	0.513	0.5588	0.0018		482	0.8588	0.0514	0.4395	--		506	0.3266	0.9952	--	0.2603		533	0.1394	0.436	0.5475	--		483	0.3618	0.3138	--	--		482	0.2568	--	--	0.0111
485		0.8446	0.9586	0.1055		532	0.0149	0.4918	0.5669	0.0019		483	0.8847	0.0645	0.4389	--		507	0.268	0.9865	--	0.2679		534	0.1395	0.4132	0.5577	--		484	0.3622	0.3159	--	--		483	0.2656	--	--	0.0121
486		0.8319	0.9525	0.1199		533	0.0118	0.4723	0.5737	0.0021		484	0.9049	0.0776	0.4245	--		508	0.2287	0.9618	--	0.2777		535	0.1391	0.3922	0.5756	--		485	0.3643	0.3235	--	--		484	0.2748	--	--	0.0131
487		0.8124	0.9457	0.1378		534	0.0114	0.4548	0.579	0.0022		485	0.921	0.0938	0.4178	--		509	0.1851	0.9257	--	0.2887		536	0.1387	0.3715	0.5776	--		486	0.3678	0.3308	--	--		485	0.2843	--	--	0.0144
488		0.793	0.9626	0.1584		535	0.0137	0.4391	0.5824	0.0023		486	0.9292	0.1151	0.4153	--		510	0.1518	0.8945	--	0.3011		537	0.1381	0.3542	0.5891	--		487	0.3758	0.3381	--	--		486	0.2941	--	--	0.0157
489		0.7748	0.9905	0.1794		536	0.0187	0.4246	0.5839	0.0024		487	0.9491	0.139	0.4078	--		511	0.128	0.8603	--	0.3173		538	0.1365	0.3369	0.5919	--		488	0.3862	0.3527	--	--		487	0.304	--	--	0.0173
490		0.7577	1	0.2064		537		0.4117	0.5835	0.0026		488	0.9645	0.1719	0.4001	--		512	0.1005	0.8205	--	0.3312		539	0.1354	0.3207	0.5906	--		489	0.3999	0.3688	--	--		488	0.314	--	--	0.0188
491		0.747	0.9757	0.2354		538		0.4001	0.5814	0.0029		489	0.9859	0.2012	0.4074	--		513	0.0804	0.7827	--	0.3445		540	0.1338	0.3074	0.5822	--		490	0.4163	0.3825	--	--		489	0.3242	--	--	0.0204
492		0.7357	0.9759	0.2722		539		0.3901	0.5777	0.0033		490	0.9816	0.2414	0.4026	--		514	0.0659	0.7387	--	0.3604		541		0.2941	0.5727	--		491	0.4339	0.4005	0.0098	--		490	0.3346	--	--	0.022
493		0.7225	0.9817	0.3114		540		0.3812	0.5728	0.0038		491	1	0.2896	0.4045	--		515	0.053	0.7018	--	0.3796		542		0.2817	0.5662	--		492	0.4505	0.4188	0.0108	--		491	0.3451	--	--	0.0234
494		0.7098	0.9633	0.3545		541		0.3731	0.5672	0.0044		492	0.9935	0.3284	0.4057	--		516	0.0419	0.6645	--	0.3989		543		0.2711	0.5552	--		493	0.4703	0.4354	0.0128	--		492	0.3557	--	--	0.0248
495		0.7018	0.9677	0.3962		542		0.3659	0.5619	0.005		493	0.9753	0.3922	0.4074	--		517	0.0335	0.6311	--	0.4188		544		0.2612	0.5336	--		494	0.489	0.4513	0.0159	--		493	0.3664	--	--	0.0259
496		0.6941	0.9741	0.4415		543		0.3596	0.5572	0.0057		494	0.9519	0.4524	0.4092	--		518	0.0267	0.6086	--	0.4384		545		0.2526	0.5192	--		495	0.5072	0.4651	0.0196	--		494	0.3769	--	--	0.027
497		0.688	0.9719	0.4917		544		0.3543	0.5532	0.0064		495	0.9195	0.5154	0.4062	--		519	0.0211	0.5772	--	0.4578		546		0.2433	0.5014	0.0134		496	0.5326	0.4846	0.0261	--		495	0.3873	--	--	0.0277
498		0.6826	0.9509	0.5409		545		0.3493	0.5502	0.0071		496	0.8843	0.5691	0.4079	--		520	0.0162	0.551	--	0.4796		547		0.2355	0.4865	0.0136		497	0.5609	0.5036	0.0329	--		496	0.3975	--	--	0.0284
499		0.6842	0.9063	0.5936		546		0.345	0.5487	0.0081		497	0.8402	0.6321	0.422	--		521	0.0134	0.5293	--	0.5047		548		0.2279	0.4709	0.0138		498	0.5969	0.5252	0.0409	--		497	0.4074	--	--	0.0287
500		0.6852	0.8574	0.6466		547		0.3406	0.5491	0.0096		498	0.7934	0.7007	0.4279	--		522	0.0106	0.5138	--	0.5269		549		0.221	0.4546	0.0137		499	0.6353	0.5506	0.0516	--		498	0.4169	--	--	0.029
501		0.6825	0.8487	0.7052		548		0.3365	0.5513	0.0114		499	0.7404	0.7454	0.4307	--		523	0.0083	0.4953	--	0.5444		550		0.2142	0.4438	0.014		500	0.6771	0.5749	0.0649	--		499	0.4261	--	--	0.0291
502		0.6807	0.7971	0.7598		549		0.3322	0.5553	0.0136		500	0.6771	0.8033	0.4315	--		524	0.0066	0.479	--	0.5633		551		0.2081	0.4338	0.0144		501	0.726	0.6056	0.0813	--		500	0.4349	--	--	0.0291
503		0.6826	0.7478	0.8089		550		0.3275	0.5613	0.0164		501	0.6088	0.8572	0.4366	--		525	0.0049	0.4645	--	0.5805		552		0.2017	0.423	0.015		502	0.773	0.6309	0.1031	--		501	0.4433	--	--	0.0291
504		0.6837	0.6948	0.8552		551		0.3222	0.5693	0.0197		502	0.5447	0.9051	0.444	--		526	0.0042	0.4481	--	0.5918		553		0.1947	0.4212	0.0156		503	0.8225	0.6558	0.1301	--		502	0.4512	--	--	0.0291
505		0.679	0.6332	0.8948		552		0.316	0.5793	0.0236		503	0.4707	0.9372	0.4577	--		527	0.0037	0.4382	--	0.596		554		0.188	0.417	0.0163		504	0.868	0.6791	0.1628	--		503	0.4587	--	--	0.0293
506		0.6738	0.5824	0.9363		553		0.3091	0.591	0.0283		504	0.4293	0.9632	0.4685	--		528		0.4289	--	0.5979		555		0.1809	0.4201	0.0174		505	0.9107	0.7018	0.2032	--		504	0.4657	--	--	0.0295
507		0.6669	0.5263	0.9664		554		0.3011	0.6048	0.0338		505	0.3722	0.9823	0.4757	--		529		0.4207	--	0.5998		556		0.1738	0.4204	0.0185		506	0.9443	0.7219	0.2507	--		505	0.4721	--	--	0.0291
508		0.6602	0.4758	0.9851		555		0.292	0.6212	0.0406		506	0.3204	0.9947	0.4909	--		530		0.4107	--	0.601		557		0.1666	0.4273	0.0199		507	0.9746	0.7395	0.3081	--		506	0.4776	--	--	0.0286
509		0.6558	0.4131	0.9944		556		0.2826	0.6401	0.0488		507	0.2736	1	0.499	--		531		0.4015	--	0.6003		558		0.1592	0.4328	0.0216		508	0.9947	0.7548	0.3726	--		507	0.4822	--	--	0.0279
510		0.6503	0.3628	1		557		0.2727	0.6614	0.0587		508	0.2256	0.9842	0.5152	--		532		0.3931	--	0.5966		559		0.1516	0.443	0.0238		509	1	0.7555	0.4438	--		508	0.4857	--	--	0.0271
511		0.6384	0.3127	0.9998		558		0.2623	0.6851	0.0704		509	0.1923	0.9763	0.5224	--		533		0.3864	--	0.5861		560		0.1441	0.4557	0.0267		510	0.9923	0.7531	0.5237	--		509	0.4881	--	--	0.0262
512		0.6264	0.2716	0.9871		559		0.2515	0.7113	0.0846		510	0.1645	0.9519	0.5394	--		534		0.3798	--	0.5705		561		0.1369	0.4734	0.0295		511	0.9722	0.7489	0.6104	--		510	0.4897	--	--	0.0253
513		0.6142	0.2261	0.9685		560		0.2406	0.7399	0.1017		511		0.9277	0.5412	--		535		0.3738	--	0.5561		562		0.1294	0.492	0.0337		512	0.9367	0.7364	0.6919	--		511	0.4904	--	--	0.0245
514		0.6012	0.2006	0.9484		561		0.2299	0.7706	0.122		512		0.893	0.5556	--		536		0.3706	0.0145	0.5445		563		0.1222	0.5131	0.0386		513	0.8805	0.7164	0.7754	--		512	0.4905	--	--	0.0236
515		0.5821	0.1814	0.919		562		0.2195	0.8028	0.1462		513		0.853	0.5668	--		537		0.3658	0.0156	0.5361		564		0.1153	0.5379	0.0443		514	0.8186	0.6913	0.8499	--		513	0.49	--	--	0.0229
516		0.563	0.1717	0.8899		563		0.2091	0.8359	0.1754		514		0.8155	0.5746	--		538		0.3575	0.0168	0.5269		565		0.1089	0.5648	0.0513		515	0.7418	0.6628	0.9099	--		514	0.489	--	--	0.0223
517		0.5438	0.1414	0.854		564		0.1991	0.8687	0.2093		515		0.7827	0.5843	--		539		0.3478	0.0179	0.5163		566		0.1027	0.5955	0.0597		516	0.6617	0.6309	0.9563	--		515	0.4877	--	--	0.022
518		0.5242	0.1245	0.8178		565		0.1895	0.8998	0.2478		516		0.7437	0.585	--		540		0.3401	0.019	0.5058		567		0.0965	0.6266	0.0712		517	0.5777	0.6034	0.988	--		516	0.4862	--	--	0.0217
519		0.5005	0.1147	0.784		566		0.1802	0.9281	0.2916		517		0.7004	0.5987	--		541		0.3323	0.0202	0.4971		568		0.0908	0.6579	0.0842		518	0.4981	0.5746	1	--		517	0.4847	--	--	0.0222
520		0.478		0.7445		567		0.1714	0.9535	0.341		518		0.6668	0.6044	--		542		0.3251	0.0217	0.4951		569		0.0847	0.6947	0.0997		519	0.4216	0.551	0.9971	--		518	0.4834	--	--	0.0228
521		0.4618		0.7126		568		0.1631	0.9753	0.3954		519		0.6316	0.5987	--		543		0.3147	0.0231	0.4931		570		0.0796	0.7325	0.1165		520	0.3513	0.531	0.9795	--		519	0.4825	--	--	0.0256
522		0.445		0.6843		569		0.1553	0.9917	0.4546		520		0.5944	0.5928	--		544		0.3058	0.0247	0.4927		571		0.0746	0.773	0.1389		521	0.2881	0.5168	0.9414	--		520	0.4824	--	--	0.0284
523		0.426		0.6561		570		0.1477	1	0.519		521		0.5677	0.5948	--		545		0.2967	0.0264	0.4931		572		0.0701	0.8085	0.164		522	0.2347	0.5119	0.8984	--		521	0.4831	--	--	0.0304
524		0.4079		0.6255		571		0.1405	0.9989	0.5863		522		0.5445	0.592	--		546		0.2837	0.028	0.4952		573		0.0659	0.8517	0.1922		523	0.189	0.5059	0.8491	--		522	0.4849	--	--	0.0325
525		0.3961		0.5954		572		0.1337	0.9894	0.6543		523		0.5207	0.6007	--		547		0.2715	0.03	0.5002		574		0.0618	0.888	0.226		524	0.1511	0.5069	0.7961	--		523	0.4879	--	--	0.0355
526		0.3841		0.5757		573		0.1273	0.9735	0.7213		524		0.4988	0.5905	--		548		0.2641	0.0321	0.5052		575		0.0582	0.9183	0.2629		525	0.1202	0.5129	0.7439	--		524	0.4923	--	--	0.0386
527		0.3711		0.5571		574		0.1215	0.9521	0.7853		525		0.4796	0.5957	--		549		0.2477	0.0344	0.5248		576		0.0552	0.9465	0.305		526	0.0957	0.5201	0.6887	--		525	0.4982	--	--	0.043
528		0.3582		0.5383		575		0.1161	0.9253	0.8438		526		0.4622	0.6054	--		550		0.2345	0.0374	0.543		577		0.0519	0.9691	0.3503		527	0.0759	0.534	0.6394	--		526	0.5062	--	--	0.0475
529		0.3452		0.5175		576		0.1111	0.8931	0.8953		527		0.4462	0.6047	--		551		0.2238	0.0405	0.5562		578		0.0488	0.9889	0.3999		528	0.0604	0.5419	0.5911	--		527	0.5164	--	--	0.0526
530		0.3328		0.4974		577		0.106	0.8561	0.9383		528		0.4322	0.6043	--		552		0.2154	0.0441	0.571		579		0.0457	0.9975	0.455		529	0.0489	0.5531	0.5461	--		528	0.5293	--	--	0.0578
531		0.3239		0.4808		578		0.1011	0.8145	0.9703		529		0.4223	0.6033	--		553		0.2053	0.0481	0.5915		580		0.0434	1	0.5139		530	0.0421	0.5698	0.5054	--		529	0.545	--	--	0.063
532		0.3145		0.4679		579		0.0966	0.7688	0.9906		530		0.408	0.5932	--		554		0.194	0.054	0.6098		581		0.0408	0.9975	0.5745		531	0.0347	0.5776	0.4727	--		530	0.563	--	--	0.0683
533		0.3028		0.4539		580		0.0923	0.7203	1		531		0.3957	0.5992	--		555		0.1838	0.0617	0.6312		582		0.0389	0.9803	0.6354		532	0.0287	0.5877	0.4407	--		531	0.5829	--	--	0.0736
534		0.2917		0.4439		581		0.0887	0.6704	0.9991		532		0.387	0.6088	--		556		0.1749	0.0698	0.6697		583		0.0368	0.9576	0.696		533	0.0239	0.5937	0.4126	--		532	0.6042	--	--	0.0789
535		0.2837		0.4296		582		0.085	0.6193	0.9877		533		0.3767	0.6207	--		557		0.1669	0.0797	0.6987		584		0.0349	0.9262	0.7549		534	0.0198	0.5963	0.3875	--		533	0.6267	--	--	0.0844
536		0.2761		0.4183		583		0.0815	0.5663	0.9674		534		0.3674	0.6352	--		558		0.159	0.0907	0.7177		585		0.0329	0.8845	0.81		535	0.0164	0.5952	0.3647	--		534	0.6508	0.0887	--	0.09
537		0.2699		0.4057		584		0.0779	0.5112	0.9406		535		0.3602	0.6427	--		559		0.151	0.1056	0.7682		586		0.0314	0.8403	0.8623		536	0.0138	0.5915	0.3433	--		535	0.677	0.1024	--	0.0963
538		0.2636		0.3984		585		0.0749	0.4557	0.9077		536		0.3543	0.6515	--		560		0.1441	0.1207	0.8003		587		0.0297	0.7877	0.9092		537	0.0115	0.5822	0.3264	--		536	0.706	0.1161	--	0.1025
539		0.2553		0.3899		586		0.0721	0.4027	0.8702		537		0.3448	0.6825	--		561		0.1379	0.1374	0.8215		588		0.0283	0.7312	0.9457		538	0.0101	0.573	0.3076	--		537	0.738	0.1299	--	0.1097
540		0.2471		0.3822		587		0.0696	0.3539	0.8301		538		0.3367	0.7052	--		562		0.1317	0.1619	0.8541		589		0.0268	0.6722	0.9743		539	0.009	0.5626	0.2908	--		538	0.7717	0.1454	--	0.1169
541		0.2404		0.3718		588		0.0675	0.3096	0.7887		539		0.3319	0.7462	--		563		0.1246	0.1854	0.8917		590		0.0255	0.6153	0.9913		540		0.5482	0.2759	--		539	0.8052	0.162	--	0.1245
542		0.2336		0.3616		589		0.0655	0.2696	0.747		540		0.3211	0.7796	--		564		0.1178	0.2126	0.9212		591		0.0244	0.5564	1		541		0.5336	0.2627	--		540	0.8366	0.1786	--	0.1321
543		0.2254		0.3525		590		0.0637	0.234	0.7061		541		0.3131	0.7994	--		565		0.1122	0.2462	0.9534		592		0.0231	0.4968	0.9983		542		0.5204	0.2505	--		541	0.8643	0.2014	--	0.1395
544		0.2176		0.3445		591		0.0617	0.2026	0.6663		542		0.3061	0.8148	--		566		0.1074	0.2773	0.9746		593		0.0221	0.4417	0.9892		543		0.5089	0.239	--		542	0.8879	0.2242	--	0.1469
545		0.2112		0.333		592		0.0599	0.175	0.6277		543		0.296	0.8221	--		567		0.1027	0.3205	0.9801		594		0.0211	0.3862	0.9689		544		0.4955	0.2289	--		543	0.9111	0.2578	--	0.154
546		0.2047		0.3241		593		0.0582	0.1508	0.5912		544		0.2876	0.8446	--		568		0.099	0.3648	0.9856		595		0.0202	0.3349	0.9403		545		0.4876	0.2207	--		544	0.9336	0.2913	--	0.1611
547		0.1976		0.316		594		0.0565	0.1297	0.5576		545		0.277	0.863	0.1012		569		0.0951	0.4023	1		596		0.0192	0.2931	0.9075		546		0.4839	0.2119	--		545	0.9516	0.3398	--	0.168
548		0.1912		0.307		595		0.0549	0.1115	0.5262		546		0.2696	0.8763	0.1176		570		0.0892	0.4659	0.9958		597		0.0182	0.2483	0.8681		547		0.4794	0.2048	--		546	0.9699	0.3883	--	0.1749
549		0.1876		0.2963		596		0.0529	0.0959	0.4968		547		0.2567	0.9029	0.1371		571		0.0863	0.519	0.9825		598		0.0174	0.2166	0.825		548		0.481	0.199	--		547	0.9857	0.4401	--	0.1814
550		0.1835		0.287		597		0.051	0.0825	0.4695		548		0.247	0.9244	0.1582		572		0.0836	0.5745	0.9621		599		0.0165	0.1864	0.7785		549		0.4833	0.1941	--		548	1	0.492	--	0.1878
551		0.1769		0.2749		598		0.0495	0.0708	0.4452		549		0.2359	0.9415	0.1825		573		0.0785	0.6225	0.9275		600		0.0157	0.1585	0.7321		550		0.4874	0.1879	--		549	0.9891	0.532	--	0.1937
552		0.1707		0.2653		599		0.0481	0.0605	0.4235		550		0.2251	0.9527	0.2135		574		0.076	0.6789	0.8963		601		0.015	0.1318	0.6839		551		0.495	0.1836	0.0654		550	0.9676	0.572	--	0.1995
553		0.1658		0.2564		600		0.0467	0.0512	0.4038		551		0.2137	0.9737	0.2468		575		0.0743	0.7333	0.8587		602		0.0143	0.1099	0.6383		552		0.5034	0.1785	0.0678		551	0.946	0.6053	--	0.2057
554		0.1609		0.246		601		0.0455	0.0432	0.3863		552		0.2074	0.9877	0.271		576		0.0715	0.7776	0.8293		603		0.0137	0.0908	0.5923		553		0.514	0.1745	0.0695		552	0.9227	0.6386	--	0.2119
555		0.156		0.2349		602		0.044	0.0357	0.3708		553		0.1962	0.9961	0.313		577		0.0683	0.8191	0.7819		604		0.013	0.0766	0.5479		554		0.5244	0.1687	0.0716		553	0.897	0.6793	--	0.2202
556		0.151		0.2268		603		0.0426	0.0293	0.357		554		0.1858	1	0.3542		578		0.0662	0.8792	0.7607		605		0.0122	0.0636	0.5056		555		0.5407	0.1641	0.0742		554	0.8398	0.72	--	0.2284
557		0.1451		0.2174		604		0.0411	0.0241	0.3447		555		0.1796	0.9695	0.3955		579		0.0642	0.9158	0.6728		606		0.0116	0.0545	0.4662		556		0.557	0.1581	0.0793		555	0.7761	0.7638	--	0.2378
558		0.1391		0.2073		605		0.0394	0.02	0.3338		556		0.1682	0.96	0.4452		580		0.061	0.9455	0.6212		607		0.011	0.0451	0.4309		557		0.5732	0.1537	0.0825		556	0.7305	0.8077	--	0.2472
559		0.1327		0.1973		606		0.038	0.0171	0.3241		557		0.1572	0.9377	0.4925		581		0.0585	0.9669	0.566		608		0.0104	0.0375	0.3973		558		0.5904	0.1477	0.0882		557	0.6673	0.8453	--	0.2558
560		0.1268		0.1902		607		0.0364	0.0153	0.3156		558		0.1528	0.9147	0.5349		582		0.0569	0.9844	0.5261		609		0.01	0.0311	0.3665		559		0.6126	0.1415	0.0956		558	0.602	0.8829	--	0.2643
561		0.124		0.1814		608		0.0347	0.0147	0.3082		559		0.1458	0.8932	0.5921		583		0.0553	1	0.4746		610		0.0094	0.0268	0.3393		560		0.6327	0.1348	0.1049		559	0.541	0.9248	--	0.2722
562		0.1211		0.1742		609		0.0332		0.3018		560		0.1374	0.8609	0.6403		584		0.0537	0.9941	0.4085		611		0.0089		0.3145		561		0.6552	0.1273	0.1152		560	0.4779	0.9389	--	0.2801
563		0.1162		0.1668		610		0.0316		0.297		561		0.1313	0.816	0.687		585		0.052	0.9896	0.3631		612		0.0084		0.2918		562		0.685	0.1214	0.1271		561	0.4298	0.953	--	0.2895
564		0.1113		0.1579		611		0.03		0.2939		562		0.1247	0.7825	0.7414		586		0.0503	0.984	0.3116		613		0.008		0.2714		563		0.7074	0.1152	0.1442		562	0.3836	0.9648	--	0.2989
565		0.1063		0.1524		612		0.029		0.2922		563		0.1186	0.7301	0.7877		587		0.0485	0.9464	0.2803		614		0.0076		0.2532		564		0.739	0.109	0.1624		563	0.3402	0.976	--	0.3094
566		0.1014		0.1442		613		0.0279		0.2917		564		0.1118	0.6771	0.8336		588		0.0464	0.9259	0.2399		615		0.007		0.2369		565		0.7735	0.1024	0.187		564	0.3006	0.9856	--	0.3199
567		0.0983		0.1394		614		0.0268		0.2923		565		0.1077	0.6285	0.877		589		0.0442	0.899	0.2063		616		0.0067		0.2226		566		0.8046	0.0967	0.2155		565	0.2655	0.9928	--	0.329
568		0.0948		0.1326		615		0.0256		0.294		566		0.1024	0.5945	0.9216		590		0.0422	0.8588	0.1738		617		0.0064		0.2099		567		0.8421	0.0907	0.2481		566	0.2358	1	--	0.3381
569		0.0902		0.1269		616		0.0246		0.2966		567		0.0976	0.5614	0.9457		591		0.0402	0.8267	0.1495		618		0.006		0.1985		568		0.8753	0.0855	0.2872		567	0.2106	0.9979	--	0.3457
570		0.0857		0.1218		617		0.0236		0.3001		568		0.0929	0.5193	0.9801		592		0.0387	0.7918	0.1275		619		0.0056		0.1882		569		0.91	0.0803	0.3331		568	0.1889	0.9894	--	0.3533
571		0.082		0.1164		618		0.0226		0.3049		569		0.0888	0.4707	1		593		0.0375	0.7543	0.1084		620		0.0052		0.1787		570		0.9396	0.075	0.3824		569	0.1694	0.9799	--	0.3625
572		0.0786		0.1124		619		0.0216		0.3103		570		0.0791	0.4265	0.964		594		0.0361	0.7283	0.0906		621		0.0049		0.1712		571		0.9647	0.0708	0.4423		570	0.1511	0.966	--	0.3717
573		0.0765		0.1065		620		0.021		0.3159		571		0.0755	0.384	0.9757		595		0.0342	0.6869	0.0762		622		0.0047		0.164		572		0.9861	0.0667	0.507		571	0.1336	0.9521	--	0.3832
574		0.0743		0.1025		621		0.02		0.3214		572		0.0736	0.3509	0.9909		596		0.0323	0.6348	0.0645		623		0.0045		0.1572		573		1	0.0628	0.5731		572	0.117	0.9259	--	0.3946
575		0.0713		0.0986		622		0.0193		0.3266		573		0.0714	0.3285	0.9857		597		0.031	0.6134	0.055		624		0.0041		0.1523		574		0.9981	0.0589	0.6446		573	0.1013	0.9009	--	0.4055
576		0.0687		0.095		623		0.0186		0.3315		574		0.0679	0.2962	0.9825		598		0.0296	0.5836	0.0462		625		0.0039		0.1491		575		0.9916	0.0558	0.7177		574	0.0864	0.8791	--	0.4164
577		0.0688		0.0916		624		0.0177		0.3361		575		0.0658	0.2707	0.9632		599		0.0277	0.5438	0.0393		626		0.0037		0.1446		576		0.9703	0.0527	0.785		575	0.0726	0.8608	--	0.4254
578		0.0678		0.0873		625		0.0168		0.3399		576		0.0627	0.2494	0.9578		600		0.0258	0.5203	0.0328		627		0.0035		0.1418		577		0.934	0.0493	0.8495		576	0.0603	0.8425	--	0.4344
579		0.0634		0.086		626		0.016		0.3426		577		0.0613	0.226	0.9413		601		0.0249	0.5059	0.0276		628		0.0034		0.1387		578		0.889	0.0466	0.9073		577	0.05	0.8194	--	0.4429
580		0.0594		0.082		627		0.0154		0.344		578		0.0591	0.2168	0.9145		602		0.0241	0.481	0.0241		629		0.0032		0.1362		579		0.8398	0.044	0.9476		578	0.042	0.7963	--	0.4514
581		0.0582		0.0787		628		0.0147		0.3444		579		0.0566	0.1979	0.8927		603		0.0229	0.4675	0.0205		630		0.003		0.1348		580		0.7747	0.0416	0.9818		579	0.0364	0.7756	--	0.4607
582		0.0568		0.0758		629		0.014		0.3432		580		0.055	0.1812	0.886		604		0.0217	0.4476	0.017		631		0.0029		0.1329		581		0.6979	0.0394	0.997		580	0.0324	0.755	--	0.4701
583		0.0534		0.0728		630		0.0134		0.3406		581		0.0536		0.8534		605		0.0204	0.4354	0.0151		632		0.0027		0.1318		582		0.6282	0.0373	1		581	0.0294	0.7336	--	0.4808
584		0.0503		0.0712		631		0.0126		0.3368		582		0.0504		0.811		606		0.0193	0.4161	0.0132		633		0.0026		0.131		583		0.5511	0.0352	0.9848		582	0.0268	0.7122	--	0.4915
585		0.0489		0.0685		632		0.0119		0.3325		583		0.0489		0.7953		607		0.0183	0.4031	0.0113		634		0.0025		0.1296		584		0.4793	0.0331	0.9582		583	0.0242	0.6916	--	0.5032
586		0.0476		0.0654		633		0.0115		0.3273		584		0.047		0.767		608		0.0174	0.3926	0.0096		635		0.0023		0.1285		585		0.4124	0.031	0.9149		584	0.0217	0.671	--	0.515
587		0.047		0.0635		634		0.0111		0.321		585		0.0461		0.7341		609		0.0166	0.3816	0.0089		636		0.0022		0.1274		586		0.3502	0.0289	0.8678		585	0.0195	0.6555	--	0.5258
588		0.0466		0.0617		635		0.0108		0.3134		586		0.0447		0.7011		610		0.0159	0.3778	0.0082		637		0.0021		0.1269		587		0.2934	0.0276	0.8131		586	0.0176	0.6399	--	0.5367
589		0.0465		0.0594		636		0.0105		0.3049		587		0.0422		0.6725		611		0.0152	0.3736	0.0075		638		0.002		0.126		588		0.2474	0.0259	0.7535		587	0.0161	0.6314	--	0.5453
590		0.046		0.0577		637		0.0101		0.2958		588		0.0405		0.6451		612		0.0145	0.3687	0.0068		639		0.0019		0.1244		589		0.2052	0.0244	0.6936		588	0.0149	0.623	--	0.5539
591		0.0437		0.0555		638		0.0096		0.2861		589		0.0393		0.6227		613		0.0137	0.3641	0.0066		640		0.0018		0.1228		590			0.0229	0.6366		589	0.0139	0.6166	--	0.5621
592		0.0415		0.0533		639		0.0092		0.276		590		0.038		0.5982		614		0.0129	0.3609	0.0065		641		0.0017		0.1213		591			0.0217	0.5811		590	0.013	0.6102	--	0.5703
593		0.0406		0.0519		640		0.0088		0.2656		591		0.0364		0.5755		615		0.0121	0.3589	0.0063		642		0.0017		0.1192		592			0.0206	0.5318		591	0.012	0.6041	--	0.5797
594		0.0396		0.0497		641		0.0085		0.2549		592		0.0346		0.5519		616		0.0114	0.3587			643		0.0016		0.1165		593			0.0199	0.4817		592	0.0111	0.598	--	0.5891
595		0.0376		0.0482		642		0.008		0.244		593		0.0336		0.5356		617		0.0108	0.3585			644		0.0015		0.114		594			0.0188	0.4427		593	0.0104	0.5925	--	0.5982
596		0.0357		0.0464		643		0.0076		0.2329		594		0.0323		0.5249		618		0.0102	0.3606			645		0.0014		0.1102		595			0.018	0.4026		594	0.0098	0.587	--	0.6073
597		0.0345		0.0446		644		0.0073		0.222		595		0.0311		0.5045		619		0.0095	0.3646			646		0.0014		0.1065		596			0.0173	0.3668		595	0.0094	0.5827	--	0.6148
598		0.0334		0.0435		645		0.007		0.2118		596		0.0291		0.4869		620		0.0089	0.3678			647		0.0013		0.1032		597			0.0165	0.3337		596	0.0096	0.5784	--	0.6222
599		0.0323		0.0419		646		0.0069		0.2023		597		0.028		0.4708		621		0.0085	0.3709			648		0.0013		0.0998		598			0.0156	0.3081		597	0.0102	0.573	--	0.6298
600		0.0313				647		0.0069		0.1932		598		0.0274		0.4587		622		0.0081	0.3738			649		0.0012		0.0959		599			0.0149	0.284		598	0.01	0.5676	--	0.6373
						648		0.0069		0.1841		599		0.0251		0.4479		623		0.0077	0.3766			650		0.0011		0.092		600			0.014	0.2648		599	0.0096	0.5589	--	0.6472
						649		0.0071		0.1755		600		0.0243		0.4383		624		0.0073	0.3789			651				0.0875		601			0.0134	0.2446		600	0.0093	0.5502	--	0.6571
						650		0.0071		0.1674		601		0.0232		0.431		625		0.0068	0.3809			652				0.0832		602			0.0127	0.2296		601	0.0089	0.5402	--	0.6684
						651		0.0071		0.1599		602		0.0225		0.4252		626		0.0063	0.3836			653				0.079		603			0.012	0.2145		602	0.0086	0.5302	--	0.6797
						652		0.0071		0.1525		603		0.0212		0.419		627		0.0062	0.3882			654				0.075		604			0.0115	0.2025		603	0.0082	0.522	--	0.6907
						653		0.0071		0.1454		604		0.0207		0.412		628		0.006	0.3908			655				0.0706		605			0.0111	0.1923		604	0.0077	0.5138	--	0.7017
						654		0.0071		0.1389		605		0.0201		0.4074		629		0.0055	0.3906			656				0.0657		606			0.0105	0.1812		605	0.0073	0.5062	--	0.7125
						655		0.0071		0.1326		606		0.0187		0.4032		630		0.0048	0.3902			657				0.0621		607			0.01	0.1705		606	0.0068	0.4986	--	0.7233
						656		0.0071		0.1267		607		0.0176		0.3998		631		0.0042	0.3872			658				0.0586		608			0.0095	0.1622		607	0.0064	0.489	--	0.7349
						657		0.0071		0.1215		608		0.0173		0.3933		632		0.004	0.3838			659				0.0548		609			0.009	0.1554		608	0.006	0.4794	--	0.7465
						658		0.0071		0.1168		609		0.0158		0.3914		633		0.0038	0.3805			660				0.0512		610			0.0085	0.1481		609	0.0055	0.4688	0.0461	0.7589
						659		0.0071		0.1125		610		0.0155		0.3854		634		0.0038	0.3789			661				0.0482		611			0.0082	0.1425		610	0.0051	0.4581	0.0515	0.7713
						660		0.0071		0.1083		611		0.015		0.3806		635		0.0037	0.3773			662				0.0445		612			0.0078	0.1388		611	0.0043	0.449	0.0569	0.7838
						661		0.0071		0.1044		612		0.0144		0.3806		636		0.0036	0.3699			663				0.0412		613			0.0075	0.1342		612	0.0029	0.4399	0.0623	0.7963
						662		0.0071		0.1009		613		0.0137		0.3783		637		0.0035	0.3648			664				0.0388		614			0.0071	0.1283		613	0.0023	0.4316	0.0677	0.8089
						663		0.0071		0.0976		614		0.0128		0.372		638		0.0033	0.3575			665				0.0362		615			0.0067	0.1264		614	0.002	0.4233	0.0732	0.8215
						664		0.0071		0.0946		615		0.0122		0.3648		639		0.0032	0.3493			666				0.0339		616			0.0064	0.1242		615	0.0016	0.4129	0.0786	0.8345
						665		0.0071		0.0915		616		0.0118		0.3675		640		0.0031	0.3417			667				0.0311		617			0.0058	0.1227		616	0.0012	0.4025	0.084	0.8475
						666		0.0071		0.0881		617		0.0111		0.3593		641		0.0029	0.3349			668				0.029		618			0.0056	0.1217		617	0.0007	0.3896	0.0895	0.8609
						667		0.0071		0.085		618		0.011		0.3537		642		0.0028	0.3284			669				0.0271		619			0.0053	0.1205		618	0.0003	0.3767	0.0963	0.8742
						668		0.0071		0.0823		619		0.0102		0.3468		643		0.0027	0.3164			670				0.0255		620			0.005	0.1205		619	0.0003	0.3628	0.1031	0.8872
						669		0.0071		0.0796		620		0.0096		0.3408		644		0.0026	0.3071			671				0.0236		621			0.0047	0.1206		620	0.0002	0.3489	0.1098	0.9003
						670		0.0071		0.0773		621		0.0095		0.335		645		0.0025	0.2996			672				0.0218		622			0.0045	0.1199		621	0.0002	0.3359	0.1166	0.9124
						671		0.0071		0.0755		622		0.0089		0.3252		646		0.0024	0.29			673				0.0206		623			0.0043	0.12		622	0.0001	0.3229	0.1234	0.9245
						672		0.0071		0.0741		623		0.0084		0.3158		647		0.0022	0.2767			674				0.0193		624			0.004	0.1207		623	0.0001	0.313	0.1316	0.9351
						673		0.0071		0.0728		624		0.008		0.3061		648		0.002	0.2657			675				0.0184		625			0.0038	0.1216		624	0	0.3031	0.1426	0.9456
						674		0.0071		0.0716		625		0.0075		0.2979		649			0.2588			676				0.0173		626			0.0037	0.1202		625	0	0.2959	0.1537	0.9541
						675		0.0071		0.0707		626		0.0075		0.2882		650			0.2504			677				0.0163		627			0.0036	0.1221		626	0	0.2888	0.1648	0.9627
						676		0.0071		0.0698		627		0.0073		0.2778		651			0.2409			678				0.0151		628			0.0034	0.1221		627	0	0.2812	0.1822	0.9692
						677		0.0071		0.0692		628		0.0066		0.2698		652			0.2354			679				0.0146		629			0.0033	0.1195		628	0	0.2737	0.1982	0.9756
						678		0.0071		0.0686		629		0.0069		0.2628		653			0.2232			680				0.0137		630			0.0031	0.1195		629	0	0.2649	0.2132	0.9798
						679		0.0071		0.0676		630		0.0066		0.2517		654			0.2121			681				0.0129		631			0.0029	0.1166		630	0	0.2561	0.2296	0.984
						680		0.0071		0.0666		631		0.0062		0.243		655			0.2026			682				0.0123		632			0.0027	0.114		631	0	0.249	0.247	0.9888
						681		0.0071		0.0657		632		0.0061		0.2326		656			0.1945			683				0.0117		633			0.0025	0.111		632	0	0.2418	0.2629	0.9935
						682		0.0071		0.0644		633		0.0056		0.2238		657			0.1866			684				0.011		634			0.0025	0.1084		633	0	0.2371	0.278	0.9967
						683		0.0071		0.0629		634		0.0054		0.2127		658			0.1791			685				0.0106		635			0.0024	0.1057		634	0	0.2324	0.297	1
						684		0.0071		0.0616		635		0.0051		0.2027		659			0.1726			686				0.0101		636			0.0023	0.0995		635	0	0.2267	0.3258	0.9986
						685		0.0071		0.0608		636		0.0052		0.1983		660			0.1671			687				0.0096		637			0.0022	0.096		636	0	0.2211	0.3502	0.9972
						686		0.0071		0.0602		637		0.0047		0.1889		661			0.1601			688				0.0092		638			0.002	0.0912		637	0	0.2128	0.3745	0.9927
						687		0.0071		0.0595		638		0.0046		0.1789		662			0.1557			689				0.0089		639			0.0019	0.0867		638	0	0.2045	0.4121	0.9881
						688		0.0071		0.0588		639		0.0047		0.1737		663			0.1504			690				0.0084		640			0.0019	0.0809		639	0	0.196	0.446	0.9827
						689		0.0071		0.058		640		0.0042		0.1669		664			0.1419			691				0.0081		641			0.0018	0.0766		640	0	0.1875	0.4712	0.9774
						690		0.0071		0.0572		641		0.0039		0.1585		665			0.1354			692				0.0078		642			0.0017	0.0718		641	0	0.1809	0.4963	0.9699
						691		0.0071		0.0568		642		0.0039		0.1487		666			0.1317			693				0.0076		643			0.0017	0.0675		642	0	0.1743	0.5254	0.9625
						692		0.0071		0.0563		643		0.0037		0.1455		667			0.1294			694				0.0073		644			0.0016	0.064		643	0	0.1691	0.5568	0.9489
						693		0.0071		0.0555		644		0.0037		0.139		668			0.1258			695				0.0071		645			0.0015	0.0598		644	0	0.164	0.5982	0.9352
						694		0.0071		0.0542		645		0.0032		0.1315		669			0.1204			696				0.0069		646			0.0014	0.0559		645	0	0.1601	0.646	0.911
						695		0.0071		0.0527		646		0.0033		0.1265		670			0.1174			697				0.0065		647			0.0014	0.0516		646	0	0.1562	0.695	0.8867
						696		0.0071		0.051		647		0.0032		0.1208		671			0.1141			698				0.0063		648			0.0013	0.0481		647	0	0.1524	0.7244	0.8647
						697		0.0071		0.0494		648		0.0031		0.1154		672			0.1101			699				0.006		649			0.0012	0.0452		648	0	0.1485	0.7537	0.8426
						698		0.0071		0.048		649		0.0029		0.1107		673			0.1068			700				0.006		650			0.0012	0.0415		649	0	0.1446	0.7768	0.8178
						699				0.0466		650		0.0028		0.1076		674			0.1055									651			0.0011	0.0386		650	0	0.1407	0.7998	0.7929
						700				0.0453		651		0.0027		0.1024		675			0.1042									652			0.0011	0.036		651	0	0.1368	0.8196	0.767
						701				0.044		652		0.0025		0.0981		676			0.0994									653			0.0011	0.0334		652	0	0.1329	0.8393	0.7411
						702				0.0425		653		0.0026		0.0936		677			0.0973									654			0.001	0.0309		653	0	0.1289	0.8595	0.7134
						703				0.0409		654		0.0022		0.0907		678			0.0962									655			0.001	0.029		654	0	0.125	0.8796	0.6858
						704				0.0396		655		0.0022		0.0875		679			0.0937									656			0.0009	0.0263		655	0	0.121	0.8986	0.6601
						705				0.0387		656		0.0022		0.084		680			0.0907									657			0.0009	0.0249		656	0	0.1171	0.9176	0.6343
						706				0.0379		657		0.002		0.0794		681			0.0909									658			0.0009	0.0234		657	0	0.1131	0.9326	0.5991
						707				0.0366		658		0.0019		0.0777		682			0.0911									659			0.0008	0.0218		658	0	0.1093	0.9475	0.5638
						708				0.0352		659		0.0019		0.0761		683			0.0884									660			0.0008	0.0205		659	0	0.107	0.9604	0.5332
						709				0.0338		660		0.0019		0.0739		684			0.0856									661			0.0009	0.0192		660	0	0.1046	0.9733	0.5025
						710				0.0326		661		0.0017		0.0709		685			0.0849									662			0.0009	0.018		661	0	0.1022	0.9808	0.467
						711				0.0314		662		0.0017		0.068		686			0.0843									663			0.0008	0.0167		662	0	0.0999	0.9883	0.4314
						712				0.0301		663		0.0016		0.0669		687			0.0827									664			0.0007	0.0159		663	0	0.0975	0.9942	0.387
						713				0.029		664		0.0016		0.0651		688			0.0809									665			0.0008	0.015		664	0	0.0951	1	0.3426
						714				0.028		665		0.0015		0.0621		689			0.0798									666			0.0008	0.0144		665	0	0.0928	0.9941	0.3158
						715				0.0269		666		0.0014		0.0613		690			0.0789									667			0.0007	0.0137		666	0	0.0904	0.9882	0.2889
						716				0.0257		667		0.0013		0.0595		691			0.0775									668			0.0007	0.0129		667	0		0.9788	0.2641
						717				0.0246		668		0.0015		0.0577		692			0.0756									669			0.0007	0.0127		668	0		0.9694	0.2393
						718				0.0238		669		0.0012		0.0567		693			0.0744									670			0.0007	0.012		669	0		0.9537	0.2181
						719				0.023		670		0.0012		0.0537		694			0.0739									671			0.0007	0.0113		670	0		0.9346	0.197
						720				0.0222		671		0.0013		0.0522		695			0.0732									672			0.0006	0.0105		671	0		0.9154	0.179
						721				0.0214		672		0.0012		0.0512		696			0.0718									673			0.0006	0.0104		672	0		0.8962	0.1611
						722				0.0206		673		0.001		0.05		697			0.0704									674			0.0006	0.0101		673	0.0001		0.8651	0.1445
						723				0.0199		674		0.0011		0.0471		698			0.0695									675			0.0006	0.0095		674	0.0001		0.834	0.1279
						724				0.0192		675		0.001		0.0467		699			0.0689									676			0.0006	0.0093		675	0.0002		0.8134	0.1125
						725				0.0187		676		0.0009		0.045		700			0.0675									677			0.0006	0.0091		676	0.0002		0.7928	0.097
						726				0.0184		677		0.0007		0.0436		701			0.0635									678			0.0005	0.0085		677	0.0002		0.7675	0.0839
						727				0.0181		678		0.0009		0.042		702			0.0628									679			0.0006	0.0082		678	0.0003		0.7421	0.0709
						728				0.0178		679		0.0009		0.0404		703			0.0621									680			0.0005	0.0081		679	0.0007		0.7228	0.0609
						729				0.0174		680		0.0009		0.0388		704			0.0605									681			0.0005	0.0081		680	0.0011		0.7034	0.0508
						730				0.0168		681		0.0009		0.0368		705			0.0586									682			0.0005	0.008		681	0.0016		0.6813	0.042
						731				0.0163		682		0.0008		0.036		706			0.0574									683			0.0005	0.0077		682	0.0019		0.6592	0.0333
						732				0.0157		683		0.0008		0.0351		707			0.0565									684			0.0005	0.0074		683	0.0023		0.6236	0.0279
						733				0.0149		684		0.0007		0.0337		708			0.0549									685			0.0005	0.0073		684	0.0027		0.5879	0.0226
						734				0.0141		685		0.0007		0.0329		709			0.0527									686			0.0005	0.007		685	0.0031		0.5695	0.0205
						735				0.0135		686		0.0007		0.0308		710			0.0512									687			0.0005	0.0065		686	0.0036		0.5511	0.0183
						736				0.013		687		0.0006		0.0297		711			0.0503									688			0.0005	0.0065		687	0.0041		0.5339	0.0164
						737				0.0126		688		0.0006		0.0291		712			0.049									689			0.0005	0.0067		688	0.0046		0.5168	0.0145
						738				0.0125		689		0.0006		0.0281		713			0.0466									690			0.0005	0.0066		689	0.0048		0.5014	0.0129
						739				0.0125		690		0.0006		0.0275		714			0.0447									691			0.0005	0.006		690	0.0048		0.4859	0.0114
						740				0.0124		691		0.0007		0.0259		715			0.0438									692			0.0005	0.0061		691	0.0045		0.4725	0.0104
						741				0.0122		692		0.0006		0.0248		716			0.0429									693			0.0005	0.0059		692	0.0041		0.4591	0.0094
						742				0.0118		693		0.0007		0.024		717			0.0414									694			0.0005	0.0058		693	0.0036		0.4476	0.0088
						743				0.0113		694		0.0005		0.0241		718			0.0398									695			0.0004	0.0056		694	0.0029		0.4361	0.0081
						744				0.0108		695		0.0005		0.0227		719			0.0385									696			0.0004	0.0054		695			0.4262	0.0075
						745				0.0102		696		0.0004		0.0225		720			0.0377									697			0.0005	0.0051		696			0.4162	0.0068
						746				0.0095		697		0.0006		0.0216		721			0.037									698			0.0004	0.005		697			0.4069	0.0058
						747				0.0087		698		0.0005		0.0208		722			0.0358									699			0.0004	0.0049		698			0.3976
						748				0.0079		699		0.0005		0.0198		723			0.0346															699			0.3886
												700		0.0004		0.0193		724			0.0336															700			0.3796
																		725			0.0328															701			0.3716
																		726			0.032															702			0.3635
																		727			0.0317															703			0.357
																		728			0.0315															704			0.3504
																		729			0.0297															705			0.3445
																		730			0.0267															706			0.3386
																		731			0.0266															707			0.3326
																		732			0.0265															708			0.3266
																		733			0.026															709			0.3209
																		734			0.0256															710			0.3151
																		735			0.025															711			0.3101
																		736			0.0242															712			0.3051
																		737			0.0234															713			0.3006
																		738			0.0228															714			0.2961
																		739			0.0221															715			0.2917
																		740			0.0215															716			0.2873
																		741			0.0211															717			0.283
																		742			0.0207															718			0.2788
																		743			0.0204															719			0.275
																		744			0.0201															720			0.2712
																		745			0.0199															721			0.2678
																		746			0.0197															722			0.2644
																		747			0.0195															723			0.261
																		748			0.0192															724			0.2577
																																				725			0.2541
																																				726			0.2506
																																				727			0.2467
																																				728			0.2429
																																				729			0.2389
																																				730			0.2349
																																				731			0.2314
																																				732			0.2278
																																				733			0.2244
																																				734			0.221
																																				735			0.217
																																				736			0.2129
																																				737			0.2082
																																				738			0.2034
																																				739			0.1986
																																				740			0.1938
																																				741			0.1892
																																				742			0.1846
																																				743			0.1797
																																				744			0.1749
																																				745			0.1697
																																				746			0.1645
																																				747			0.1596
																																				748			0.1547
																																				749			0.1504
																																				750			0.1461
																																				751			0.1419
																																				752			0.1378
																																				753			0.1335
																																				754			0.1291
																																				755			0.1249
																																				756			0.1206
																																				757			0.1165
																																				758			0.1125
																																				759			0.1088
																																				760			0.105
																																				761			0.1017
																																				762			0.0984
																																				763			0.0954
																																				764			0.0925
																																				765			0.09
																																				766			0.0875
																																				767			0.0853
																																				768			0.0831
																																				769			0.081
																																				770			0.0789
																																				771			0.077
																																				772			0.0751
																																				773			0.0735
																																				774			0.0718
																																				775			0.0703
																																				776			0.0688
																																				777			0.0673
																																				778			0.0658
																																				779			0.0642
																																				780			0.0626
																																				781			0.061
																																				782			0.0593
																																				783			0.0578
																																				784			0.0562
																																				785			0.0549
																																				786			0.0536
																																				787			0.0524
																																				788			0.0513
																																				789			0.0501
																																				790			0.0489
																																				791			0.0477
																																				792			0.0465
																																				793			0.0452
																																				794			0.0439
																																				795			0.0428
																																				796			0.0416
																																				797			0.0404
																																				798			0.0393
																																				799			0.0381
																																				800			0.0369
																																				801			0.0358
																																				802			0.0349
																																				803			0.034
																																				804			0.033
																																				805			0.0321
																																				806			0.0311
																																				807			0.0302
																																				808			0.0293
																																				809			0.0283
																																				810			0.0274

## Sheet: fig S14a
680 nm					690 nm					700 nm					710 nm					720 nm					740 nm					760 nm					780 nm					800 nm					850 nm
ph/s cm2	ratio red	err ratio red	ratio blue	err ratio blue	ph/s cm2	ratio red	err ratio red	ratio blue	err ratio blue	ph/s cm2	ratio red	err ratio red	ratio blue	err ratio blue	ph/s cm2	ratio red	err ratio red	ratio blue	err ratio blue	ph/s cm2	ratio red	err ratio red	ratio blue	err ratio blue	ph/s cm2	ratio red	err ratio red	ratio blue	err ratio blue	ph/s cm2	ratio red	err ratio red	ratio blue	err ratio blue	ph/s cm2	ratio red	err ratio red	ratio blue	err ratio blue	ph/s cm2	ratio red	err ratio red	ratio blue	err ratio blue	ph/s cm2	ratio red	err ratio red	ratio blue	err ratio blue
0	0.99111	0.01487	1.01607	0.02117	7.97864e+23	0.97432	0.01201	0.98046	0.01962	8.43609e+23	0.97237	0.01164	0.97656	0.01839	9.04374e+23	0.94738	0.01319	0.97355	0.04842	9.00585e+23	0.96754	0.01309	0.97245	0.01781	1.03698e+24	0.95403	0.01451	0.94703	0.01896	1.0374e+24	0.97655	0.01194	0.9698	0.01681	1.12281e+24	0.98743	0.01227	0.97688	0.01982	1.17895e+24	0.99007	0.01095	0.97848	0.01566	1.29164e+24	0.98723	0.01042	0.98365	0.01641
8.37461e+23	0.92058	0.01286	1.19299	0.03064	1.59573e+24	0.95865	0.01228	1.00652	0.01989	1.68722e+24	0.94861	0.01278	0.99492	0.02127	1.80875e+24	0.92145	0.01336	0.99196	0.02548	1.80117e+24	0.96787	0.01068	0.98897	0.02094	2.07397e+24	0.95796	0.01018	0.97577	0.01523	2.07479e+24	0.98081	0.01353	0.967	0.01516	2.24561e+24	0.97977	0.01047	0.96681	0.01711	2.35789e+24	0.99284	0.0108	0.97762	0.01807	2.58328e+24	0.9862	0.01181	0.97442	0.01749
1.67492e+24	0.91724	0.01433	1.21398	0.02636	2.39359e+24	0.94905	0.01419	1.02114	0.02263	2.53083e+24	0.94218	0.01445	1.03815	0.02573	2.71312e+24	0.93179	0.01208	1.00266	0.02059	2.70175e+24	0.94295	0.01344	0.99586	0.0263	3.11095e+24	0.98428	0.00957	1.0035	0.01694	3.11219e+24	0.98503	0.01372	0.98026	0.0165	3.36842e+24	0.98833	0.01343	0.97757	0.01717	3.53684e+24	0.99233	0.00987	0.9762	0.01788	3.87492e+24	0.98801	0.01542	0.97759	0.01762
2.09365e+24	0.90977	0.01316	1.24826	0.02638	3.19146e+24	0.93897	0.01434	1.06949	0.02262	3.37444e+24	0.93288	0.01516	1.07844	0.02436	3.61749e+24	0.91624	0.0132	1.06288	0.02793	3.60234e+24	0.93398	0.01596	1.01062	0.02367	4.14794e+24	0.98049	0.01338	0.99711	0.01965	4.14958e+24	0.98654	0.01313	0.9892	0.01421	4.49123e+24	0.99003	0.01159	0.99037	0.01742	4.71579e+24	0.98988	0.01039	0.97913	0.01605	3.87492e+24	0.98387	0.01126	1.06097	0.02024
2.51238e+24	0.90095	0.01204	1.29636	0.02903	3.98932e+24	0.92051	0.014	1.11399	0.02585	4.21805e+24	0.91638	0.01138	1.10647	0.02205	4.52187e+24	0.89571	0.01569	1.11426	0.0297	4.50292e+24	0.9416	0.01344	1.01496	0.0186	5.18492e+24	0.95805	0.01171	1.0177	0.02134	5.18698e+24	0.97577	0.01514	0.97221	0.01932	5.61404e+24	0.98689	0.01067	0.98899	0.01662	5.89474e+24	0.98554	0.01123	0.98294	0.01619	5.16656e+24	0.95015	0.01238	1.26539	0.02517
2.93111e+24	0.89624	0.01114	1.35193	0.02547	7.97864e+24	0.83515	0.01241	1.49613	0.03573	8.43609e+24	0.82624	0.01274	1.58568	0.03385	9.04374e+24	0.82723	0.01246	1.48538	0.03829	9.00585e+24	0.86415	0.01216	1.46213	0.03332	1.03698e+25	0.90989	0.01366	1.2836	0.03532	1.0374e+25	0.96874	0.01062	1.07908	0.02898	1.12281e+25	0.97615	0.01637	1.04755	0.03826	1.17895e+25	0.98133	0.01162	0.98412	0.01566	6.4582e+24	0.988	0.01285	0.97881	0.01889
3.34985e+24	0.88335	0.01149	1.42068	0.03065	1.1968e+25	0.72753	0.01175	2.11954	0.05001	1.05451e+25	0.74928	0.0116	1.86732	0.0398	1.80875e+25	0.63607	0.01007	2.56797	0.06102	1.80117e+25	0.67837	0.01093	2.53507	0.05515	2.07397e+25	0.79177	0.01192	1.90892	0.05899	2.07479e+25	0.8974	0.01341	1.58577	0.03692	2.24561e+25	0.92817	0.01121	1.42775	0.03174	2.35789e+25	0.9666	0.01172	1.12433	0.02318	1.29164e+25	0.99269	0.01315	0.97498	0.01857
3.76858e+24	0.87326	0.01448	1.46725	0.03309	1.59573e+25	0.62967	0.01118	2.65684	0.06225	1.26541e+25	0.70039	0.01085	2.1715	0.04604	2.71312e+25	0.49376	0.00797	3.16487	0.06346	2.70175e+25	0.50123	0.01055	3.39836	0.07626	3.11095e+25	0.62405	0.01397	2.82985	0.08485	3.11219e+25	0.73727	0.01291	2.52245	0.07032	3.36842e+25	0.80526	0.01166	2.09768	0.05726	3.53684e+25	0.90675	0.0104	1.475	0.03646	2.58328e+25	0.98484	0.01261	0.98206	0.01615
4.18731e+24	0.86041	0.01244	1.53052	0.03195	1.99466e+25	0.54987	0.01048	3.10679	0.06674	1.47632e+25	0.65094	0.00976	2.33089	0.05402	3.61749e+25	0.42249	0.0083	3.42582	0.07997	3.60234e+25	0.39705	0.00844	3.79935	0.07337	4.14794e+25	0.50954	0.01196	3.3697	0.07779	4.14958e+25	0.59786	0.01159	3.11129	0.07783	4.49123e+25	0.66533	0.01448	2.7008	0.07768	4.71579e+25	0.80865	0.01376	2.01338	0.05695	3.87492e+25	0.97553	0.01109	1.06109	0.01833
8.37461e+24	0.74388	0.01104	2.25823	0.04387	2.39359e+25	0.4725	0.00791	3.45329	0.06999	1.68722e+25	0.60248	0.00996	2.72141	0.05655	4.52187e+25	0.35857	0.00715	3.41244	0.06942	4.50292e+25	0.34005	0.00755	3.95324	0.07643	5.18492e+25	0.45509	0.01181	3.42572	0.085	5.18698e+25	0.4929	0.01261	3.48671	0.09368	5.61404e+25	0.54586	0.01187	3.15279	0.07287	5.89474e+25	0.6653	0.01608	2.59891	0.08601	5.16656e+25	0.98821	0.01007	0.98015	0.01473
1.25619e+25	0.62274	0.01059	2.97668	0.06422	2.79252e+25	0.41557	0.00762	3.68488	0.07396	2.10902e+25	0.53867	0.0105	2.94292	0.07384	5.65234e+25	0.32072	0.007	3.48193	0.07197	5.62865e+25	0.27284	0.00663	3.96921	0.08012	6.48115e+25	0.39438	0.01161	3.56576	0.0897	6.48373e+25	0.39532	0.0102	3.67431	0.07486	7.01754e+25	0.46488	0.01084	3.16692	0.06387	7.36842e+25	0.59275	0.01556	2.69909	0.08291	6.4582e+25	0.92083	0.01123	1.4629	0.0344
1.67492e+25	0.52273	0.01038	3.31713	0.05897	3.19146e+25	0.38588	0.00647	3.68452	0.07025	2.53083e+25	0.47119	0.00887	3.18177	0.06866	6.7828e+25	0.30702	0.00577	3.34012	0.06082	6.75439e+25	0.20682	0.00561	3.86664	0.06058	7.77738e+25	0.36194	0.01044	3.41304	0.07569	7.78047e+25	0.35842	0.01105	3.43004	0.07933	8.42105e+25	0.38297	0.00914	3.15591	0.05437	8.84211e+25	0.51677	0.01566	2.75267	0.0719	8.07276e+25	0.8579	0.01265	1.77731	0.05131
2.09365e+25	0.46127	0.00979	3.51205	0.07592	3.59039e+25	0.35664	0.00717	3.62632	0.06479	2.95263e+25	0.42164	0.00911	3.33525	0.08203	7.91327e+25	0.28618	0.0061	3.10275	0.05668	7.88012e+25	0.30536	0.00695	3.0646	0.06339	9.07361e+25	0.33826	0.00755	3.22608	0.05381	9.07722e+25	0.31371	0.00904	3.26481	0.06764	9.82456e+25	0.36496	0.01036	2.76419	0.05849	1.03158e+26	0.46899	0.01253	2.6117	0.0523	9.68731e+25	0.80009	0.01409	1.96991	0.05615
2.51238e+25	0.4074	0.00719	3.62071	0.06932	3.98932e+25	0.32687	0.00592	3.7232	0.06132	3.37444e+25	0.39701	0.007	3.33989	0.07236	9.04374e+25	0.27925	0.0054	2.94324	0.05366	7.88012e+25	0.29593	0.00548	3.15591	0.06001	1.03698e+26	0.31954	0.00703	3.02325	0.06001	1.0374e+26	0.29117	0.00725	3.06123	0.05269	1.12281e+26	0.36175	0.00967	2.5432	0.04585	1.17895e+26	0.43038	0.01338	2.49901	0.05365	1.13019e+26	0.72404	0.01312	2.26967	0.06469
2.93111e+25	0.35976	0.00761	3.69061	0.06352	4.98665e+25	0.2983	0.0059	3.48714	0.06268	3.79624e+25	0.37829	0.00807	3.35452	0.07028	1.35656e+26	0.25032	0.00515	2.36136	0.04373	9.00585e+25	0.28343	0.00585	2.95068	0.04805																					1.29164e+26	0.62045	0.014	2.53408	0.07131
3.34985e+25	0.32379	0.00747	3.61621	0.0645	5.98398e+25	0.2734	0.00477	3.31038	0.05626	4.21805e+25	0.34747	0.00698	3.40191	0.07375						1.35088e+26	0.25698	0.0056	2.36122	0.04521																					1.93746e+26	0.45612	0.01414	2.50815	0.06415
3.76858e+25	0.3096	0.00639	3.5285	0.06861	6.98131e+25	0.24687	0.00441	2.99088	0.051	5.27256e+25	0.31461	0.00701	3.32772	0.0675
4.18731e+25	0.2919	0.00475	3.41591	0.04645	7.97864e+25	0.23729	0.00411	2.83787	0.04802	6.32707e+25	0.294	0.00487	3.26552	0.05809
5.23413e+25	0.25918	0.00538	3.15765	0.05675	9.9733e+25	0.22286	0.00534	2.46314	0.04667	7.38158e+25	0.27864	0.00541	3.02112	0.04974
6.28096e+25	0.24466	0.00502	2.87864	0.04735	1.1968e+26	0.2111	0.00454	2.31855	0.04171	8.43609e+25	0.26888	0.00446	2.85141	0.05317
7.32779e+25	0.21859	0.00483	2.70762	0.04493	1.59573e+26	0.20428	0.00349	2.07584	0.03287	1.26541e+26	0.23623	0.00448	2.2907	0.04512
8.37461e+25	0.21564	0.00423	2.53809	0.0455
1.04683e+26	0.19501	0.00491	2.23207	0.04487
1.25619e+26	0.18278	0.00371	2.06618	0.03695
1.67492e+26	0.1744	0.00289	1.8237	0.03148
[truncated: 5 more columns]

## Sheet: fig S14b
miRFP670					miRFP703					miRFP709					miRFP713					miRFP720
wavelength	ratio red	err ratio red	ratio blue	err ratio blue	wavelength	ratio red	err ratio red	ratio blue	err ratio blue	wavelength	ratio red	err ratio red	ratio blue	err ratio blue	wavelength	ratio red	err ratio red	ratio blue	err ratio blue	wavelength	ratio red	err ratio red	ratio blue	err ratio blue
680	0.8306	0.0106	1.60293	0.03737	680	0.51635	0.01439	3.73899	0.15904	680	0.59633	0.01483	2.10778	0.0762	680	0.25413	0.00154	3.87341	0.04563	680	0.63736	0.01014	2.04125	0.08928
690	0.82632	0.00982	1.55442	0.0337	690	0.42412	0.01089	3.96615	0.14707	690	0.4783	0.01141	2.30131	0.08992	690	0.1388	0.00149	4.6959	0.06848	690	0.54472	0.01208	2.43216	0.12731
700	0.91884	0.01002	1.28881	0.02849	700	0.46925	0.01208	3.80622	0.15977	700	0.52495	0.01219	2.16451	0.07546	700	0.18975	0.00114	4.1838	0.05032	700	0.5607	0.01337	2.13248	0.13048
710	0.9741	0.01225	1.11033	0.02482	710	0.56154	0.0117	3.18784	0.10797	710	0.5904	0.01305	1.92293	0.0616	710	0.22788	0.00155	3.98646	0.04597	710	0.58823	0.01327	1.85999	0.12031
720	0.99748	0.01622	1.04415	0.02918	720	0.72878	0.01636	2.57481	0.13327	720	0.72135	0.01429	1.6243	0.0446	720	0.31154	0.00246	3.49718	0.04552	720	0.68475	0.01128	1.67634	0.10017
730	1.00334	0.01553	0.99717	0.02155	730	0.87808	0.01515	1.63577	0.05705	730	0.85995	0.01918	1.33453	0.05815	730	0.48285	0.00358	2.77877	0.03866	730	0.70268	0.00961	1.34726	0.06886
740	1.00016	0.01387	0.98832	0.02064	740	0.95876	0.01707	1.22438	0.04107	740	0.94572	0.02167	1.12197	0.03179	740	0.67265	0.00377	1.71741	0.02459	740	0.81673	0.01549	1.01787	0.07164
750	1.00664	0.01757	0.99374	0.0229	750	0.98543	0.02331	1.09532	0.06533	750	0.97979	0.02107	1.03534	0.03597	750	0.77547	0.00486	1.24203	0.0197	750	0.70838	0.01552	0.95759	0.03246
760	1.00516	0.01587	0.97979	0.02345	760	0.99075	0.02134	1.0269	0.03512	760	0.99302	0.02152	1.01413	0.03526	760	0.81908	0.00483	1.07124	0.01746	760	0.85756	0.01269	1.01537	0.27263
770	1.00285	0.01494	0.99872	0.02376	770	0.99157	0.01925	0.99501	0.04688	770	0.99064	0.02208	1.00358	0.03185	770	0.8265	0.00504	1.02961	0.01737	770	0.85098	0.01234	0.99218	0.08162
780	1.00421	0.01411	1.00306	0.02837	780	0.99429	0.02063	1.00275	0.05161	780	0.99476	0.02334	0.98387	0.03094	780	0.82156	0.00355	0.99444	0.01525	780	0.85647	0.01278	1.01705	0.05193
790	1.00041	0.01205	0.98523	0.02603	790	0.99684	0.02082	0.99406	0.03847	790	0.99545	0.02572	0.9775	0.02473	790	0.82567	0.00372	0.9976	0.01576	790	0.84058	0.01147	0.98535	0.03902
800	1.00132	0.01297	0.98419	0.02569	800	1.00012	0.02008	0.97321	0.03962	800	0.99671	0.02116	0.98802	0.02653	800	0.782	0.00495	0.96503	0.01703	800	0.87	0.01095	0.98262	0.03902

## Sheet: fig S15
775 nm intensity (MW/cm2)	775 nm @BA mW	725/40 nm - Red ch ratio	err	670/40 nm - Blue ch ratio	err
0	0	0.96067	0.02676	0.95209	0.02973
0.42488	0.25552	1.00801	0.01931	1.01527	0.02361
0.84976	0.51104	0.98651	0.01895	1.0041	0.02246
1.0622	0.6388	0.97248	0.02434	0.99545	0.03172
1.5933	0.9582	0.95507	0.02954	1.00229	0.03238
2.6555	1.597	0.91218	0.03075	1.01608	0.03123
3.7177	2.2358	0.84671	0.02147	1.06097	0.0334
4.7799	2.8746	0.77212	0.01948	1.10892	0.03816
5.8421	3.5134	0.68438	0.01626	1.16626	0.03013
6.9043	4.1522	0.63128	0.01397	1.22399	0.03031
7.9665	4.791	0.58452	0.01381	1.29498	0.0304
9.0287	5.4298	0.54589	0.01651	1.34965	0.03502
10.622	6.388	0.49122	0.01342	1.44581	0.04252
13.2775	7.985	0.42373	0.01348	1.5539	0.04682
15.933	9.582	0.3886	0.01094	1.67663	0.04627
18.5885	11.179	0.34947	0.00981	1.77006	0.06269
21.244	12.776	0.33013	0.009	1.84253	0.04808
23.8995	14.373	0.33071	0.01098	1.81846	0.05758
26.555	15.97	0.2985	0.00806	1.95208	0.05062
29.2105	17.567	0.28955	0.01019	1.97719	0.0744
31.866	19.164	0.27657	0.0078	2.01701	0.05969
42.488	25.552	0.24914	0.00801	1.99352	0.05516
53.11	31.94	0.21849	0.00645	1.99855	0.05218

## Sheet: fig S16
panel a - b													panel d-e
	PC at 700 nm					PC at 405 nm								PC at 405 nm		PC at 775 nm
intensity (ph/cm2*s)	red-shifted	err	blue-shifted	err		intensity (ph/cm2*s)	red-shifted	err	blue-shifted	err			wavelength (nm)	in	out	in	out
8.42105e+23	0.96942	0.01496	1.02775	0.02159		1.05263e+24	0.96594	0.01651	1.02654	0.02162			575	0.33929	0.19402	0.16637	0.10582
1.68421e+24	0.94151	0.01244	1.10554	0.01977		2.10526e+24	0.9629	0.01631	1.07766	0.01851			590	0.37165	0.12578	0.19698	0.06037
2.52632e+24	0.93712	0.01367	1.24799	0.02422		3.15789e+24	0.92479	0.01529	1.14275	0.02432			605	0.55413	0.14817	0.34723	0.08271
3.36842e+24	0.87269	0.01437	1.39941	0.03316		4.21053e+24	0.91569	0.01581	1.18176	0.02401			620	0.74914	0.15188	0.58529	0.08588
4.21053e+24	0.84782	0.01316	1.5784	0.04137		5.26316e+24	0.87705	0.01415	1.2323	0.02259			635	0.84019	0.14906	0.78873	0.0858
8.42105e+24	0.65877	0.01023	2.66787	0.06456		6.31579e+24	0.8519	0.01433	1.30069	0.02799			650	1	0.26654	1	0.17114
1.26316e+25	0.48073	0.00983	3.4339	0.07888		7.36842e+24	0.83056	0.01139	1.31089	0.02516			665	0.97824	0.4103	0.90161	0.32457
1.68421e+25	0.43076	0.00819	3.55571	0.07756		8.42105e+24	0.79087	0.01421	1.40376	0.03025			680	0.88878	0.6501	0.64474	0.58027
2.52632e+25	0.32504	0.00667	3.69663	0.06501		9.47368e+24	0.76549	0.01329	1.42753	0.0294			695	0.8689	1	0.45827	1
3.36842e+25	0.25378	0.00608	3.58369	0.07072		1.05263e+25	0.69371	0.00924	1.49081	0.02846			710	0.50197	0.72548	0.18587	0.68702
4.21053e+25	0.25508	0.00463	3.24827	0.05657		1.31579e+25	0.65544	0.00881	1.5546	0.02669			725	0.06087	0.11337	0.01652	0.07088
5.26316e+25	0.23441	0.00458	2.91146	0.04784		1.57895e+25	0.54297	0.00877	1.65335	0.03851			740	0	0	0	0
6.31579e+25	0.22158	0.00482	2.71503	0.05724		2.10526e+25	0.46418	0.00829	1.72324	0.03428
7.36842e+25	0.21283	0.00641	2.43552	0.04893		2.63158e+25	0.39947	0.00762	1.77189	0.0313
8.42105e+25	0.19729	0.0049	2.29254	0.04386		3.15789e+25	0.31975	0.00569	1.71085	0.03068

## Sheet: fig S17
protein	PC at max of the 700-800 range	err	PC at 405 nm	err
miRFP720	4.30221	0.12807	1.89603	0.03203
miRFP713	7.84636	0.09263	2.92695	0.03115
miRFP709	3.88102	0.07442	1.6732	0.02976
miRFP703	7.57747	0.13739	2.84922	0.05374
miRFP670	3.48512	0.07474	2.28302	0.03949

## Sheet: fig S18
Line profile over the axial dimension
x (um)	PC 775 nm (120 fs) [a.u.]	PC 775 nm (120 fs) norml	x (um)	PC 405 (cw) [a.u.]	PC 405 (cw) norm	x (um)	PC 775 nm (700 ps) [a.u.]	PC 775 nm (700 ps) norm
0	0.54605	0.25964	0	0.00395	0.000784769	1	1.32152	0.46256
1.0007	1.1886	0.56517	1.0007	0.13596	0.02701	1.9999	1.27446	0.44608
2.0014	1.76272	0.83817	2.0014	1.33158	0.26455	2.9999	1.13758	0.39817
3.0021	2.24649	1.0682	3.0021	1.72719	0.34315	3.9998	1.11603	0.39063
4.0029	2.18772	1.04025	4.0029	1.47632	0.29331	4.9997	1.09858	0.38452
5.0036	2.06754	0.98311	5.0036	1.20044	0.2385	5.9996	1.07693	0.37694
6.0043	2.08991	0.99374	6.0043	1.17763	0.23397	6.9996	1.05583	0.36956
7.005	2.03553	0.96789	7.005	1.04474	0.20756	7.9995	1.0668	0.3734
8.0057	1.925	0.91533	8.0057	1.00175	0.19902	8.9994	1.17235	0.41034
9.0064	1.80044	0.8561	9.0064	1.00746	0.20016	9.9994	1.32422	0.4635
10.0072	1.74254	0.82857	10.0072	1.04211	0.20704	10.9993	1.52019	0.53209
11.0079	1.7386	0.8267	11.0079	1.16623	0.2317	11.9992	1.86535	0.65291
12.0086	1.73421	0.82461	12.0086	1.55132	0.30821	12.9991	2.20042	0.77019
13.0093	1.7636	0.83858	13.0093	2.4057	0.47795	13.9991	2.71542	0.95044
14.01	1.925	0.91533	14.01	3.92719	0.78024	14.999	2.857	1
15.0107	2.10307	1	15.0107	5.03333	1	15.9989	2.41712	0.84603
16.0114	1.89518	0.90115	16.0114	4.00746	0.79618	16.9989	1.68886	0.59113
17.0122	1.43289	0.68133	17.0122	2.21974	0.44101	17.9988	1.11921	0.39174
18.0129	1.13947	0.54181	18.0129	1.29693	0.25767	18.9987	0.84756	0.29666
19.0136	0.94693	0.45026	19.0136	0.96447	0.19162	19.9986	0.64624	0.2262
20.0143	0.86886	0.41314	20.0143	0.76096	0.15118	20.9986	0.45352	0.15874
21.015	0.75439	0.35871	21.015	0.58026	0.11528	21.9985	0.28386	0.09936
22.0157	0.60789	0.28905	22.0157	0.44298	0.08801	22.9984	0.18414	0.06445
23.0164	0.51754	0.24609	23.0164	0.31009	0.06161	23.9984	0.10345	0.03621
24.0172	0.39474	0.1877	24.0172	0.2364	0.04697	24.9983	0.07003	0.02451
25.0179	0.32544	0.15475	25.0179	0.1557	0.03093	25.9982	0.04757	0.01665
26.0186	0.2614	0.12429	26.0186	0.12632	0.0251	26.9981	0.03214	0.01125
27.0193	0.19561	0.09301	27.0193	0.09605	0.01908	27.9981	0.02036	0.00713
28.02	0.1386	0.0659	28.02	0.07544	0.01499	28.998	0.0152	0.00532
29.0207	0.10351	0.04922	29.0207	0.05877	0.01168	29.9979	0.01308	0.00458
30.0215	0.07851	0.03733	30.0215	0.0386	0.00767	30.9979	0.0099	0.00347
						--

[truncated: 8 more sheets: fig S19, fig S20, fig S21a, fig S21b, fig S22, fig S23, fig S24, fig S28]
